# Supplementary material for: HNRNPD Induces Radioresistance in Nasopharyngeal Carcinoma by Sequestering GRAMD4 mRNA in Stress Granules
Source: Adv Sci (Weinh). 2026 May 10;13(43):e21038. doi: 10.1002/advs.202521038 (PMC13335965; doi:10.1002/advs.202521038)
Supplement: Supplementary file 3 — Supporting File 3: advs75577‐sup‐0003‐Data.xlsx. [file ADVS-13-e21038-s001.xlsx]

## Sheet: Figure 1
Fig 1C-left	Cells with cluster(%)		HK1	HK1-R	C666-1	C666-1-R		Fig 1C-right	Cluster Index		HK1	HK1-R	C666-1	C666-1-R
		1	1.3	34.3	11.3	37.7				1	6.9	10	3.3	19.9
		2	10.7	21.5	10.7	45.6				2	7.6	22	7.5	21.5
		3	2.6	23.2	3.2	22.7				3	4.8	19.3	6.4	13.7
		4	6.8	13.7	10.5	21.8				4	3.1	15.7	4	17.4
		5	2.5	15.4	9.4	34.2				5	2.5	17.5	9	22.6
		6	3.7	28.9	15.9	26.5				6	5.1	11.6	7.6	15
		7	9.9	28.6	14.8	29.1				7	8.5	16.3	6.3	9.4
		8	0.5	27.6	19.7	38.4				8	8	13.1	8.5	15.5
		9	7.3	32.1	17.1	23.7				9	2.3	10.5	7.9	10.9
		10	2.1	11	6.3	31.5				10	9	5	5.2	17.6
		11	8.4	23.7	2	37.2				11	12.8	16	2.3	12.6
		12	12.2	35.6	2.4	25.9				12	10.6	8.6	6.1	16.2
		13	9.2	19.4	1.6	19.3				13	4	20	7.4	8.6
		14	6.2	14.1	5.6	10.1				14	6.3	18.6	7	20.5
		15	11.8	12.8	8.9	18.4				15	4.6	15.8	8	5.1
Fig 1E-left	Cells with cluster(%)		HK1	HK1-ISRIB	C666-1	C666-1-ISRIB		Fig 1E-right	Cluster Index		HK1	HK1-ISRIB	C666-1	C666-1-ISRIB
		1	27.2	3.2	44.1	3.5				1	17.3	4.5	18	2
		2	18.4	2.6	22.5	8				2	19.8	5	10	2.1
		3	15.1	9.7	33	5.2				3	15.5	1.6	22.4	1.8
		4	20.9	1.8	20	1				4	19	3.3	20.8	3.6
		5	19.3	7.5	18.7	2				5	22.1	2.5	7.6	2.2
		6	32.1	5.4	20.3	1.5				6	15.1	3.8	21.3	2.7
		7	25	8.9	17.4	7.3				7	14.9	3.4	16	1
		8	14.7	2.1	35.2	4				8	20	5.5	16	3.8
		9	34.5	3	15.6	0				9	16.1	2.8	23.5	3.8
		10	28.3	4.3	22.1	9.5				10	21.3	4	15.3	1.3
		11	15	7.5	34.8	6.7				11	7.4	4.6	12.4	4.2
		12	21.5	6.8	29	2.4				12	10.7	2.7	3.2	4.2
		13	20	2.3	39.3	3				13	15.9	1.6	25.1	5.7
		14	28.9	1.9	21.9	11.2				14	20.7	2.5	8.4	2.2
		15	12.6	8.4	20.8	0.5				15	5.8	1.5	9.3	3.4
Fig 1F	DOSE	Ctrl			ISRIB				Fig 1G	DOSE	shNC			shG3BP1
	0	1	1	1	1	1	1			0	1	1	1	1	1	1
	2	0.75	0.81	0.74	0.5	0.51	0.44			2	0.59	0.64	0.55	0.45	0.39	0.49
	4	0.57	0.64	0.52	0.25	0.27	0.18			4	0.3481	0.3981	0.3081	0.2	0.19	0.23
	6	0.343	0.413	0.283	0.125	0.195	0.1			6	0.205379	0.24	0.15	0.09	0.08	0.11
	8	0.2401	0.3201	0.1701	0.0725	0.05	0.033			8	0.121174	0.15	0.09	0.05	0.03	0.04
Fig 1H	Days	Ctrl+12Gy					ISRIB+12Gy						Fig 1J	weight	Ctrl	ISRIB
	14	33.01	31.87	42	34.59	39.38	49.792	34.782	43.792	31.222	35.342				755	290
	18	97.26	89.9	93.54	77.66	76.78	66.414	56.69	71.72	43.58	45.88				736	295
	22	171.57	158.49	154.7	131.97	124.24	78.069	60.829	88.069	49.389	50.269				638	242
	26	318.92	315	229.04	243.52	222	115.546	118.296	113.546	73.296	70.296				619	109
	30	404.31	382.31	346.56	328.31	287.06	140.223	105.183	150.223	75.943	72.423				451	114
	34	620	543.42	554	511.34	412.42	175.1	128.49	184.1	93.33	85.65
	38	801.21	746.33	642.14	583.61	504.08	191.86	144.18	198.52	99.582	90.43
	42	1005.72	934.04	795.2	721.12	603.04	216.177	155.217	221.177	106.457	94.977
Fig 1L-left	Cells with cluster(%)		Ctrl	ISRIB		Fig 1L-right	Cluster Index		Ctrl	ISRIB
		1	55.3	0.8				1	8.7	1.8
		2	42.7	1.1				2	3.7	0
		3	31.6	3.2				3	5.6	3.2
		4	59.8	0.5				4	9.2	1
		5	25.4	1.7				5	4.2	0.4
		6	37.2	0.2				6	7.8	2
		7	48.9	4.1				7	1.5	1.5
		8	33.1	2				8	6.3	4.5
		9	70.5	1.4				9	5.1	0.9
		10	51	0.9				10	9	1.2
		11	64.3	2.3				11	3.9	0.1
		12	40.5	1				12	8.4	1.7
		13	22.1	3.7				13	14.9	2.3
		14	56.7	0.3				14	4.5	1.4
		15	45.2	1.6				15	12.3	0.6
Fig 1M	cc3 positive area%	Ctrl	ISRIB		Fig 1N	TUNEL positive area%	Ctrl	ISRIB
	1	0.6	2.3			1	3.2	11.5
	2	1.4	1.8			2	1	8
	3	0.9	2.9			3	2.5	14.2
	4	1.1	2			4	4	9.7
	5	0.5	1.7			5	1.3	12

## Sheet: Figure 2
Fig 2C	GSE48501-RR/RS Differentially Expressed Genes	HK1/C666-1-RR/RS Differentially Expressed Genes	RBP Collection	G3BP1-3Flag MS		Fig 2D		GSE48501-HNRNPD mRNA Experssion
	LOC101928916	SCYL3	U2AF2	G3BP1				RS	RR
	METTL7A	SNX11	DDX21	KIF11			1	6.49593	7.73953
	SERPINB2	PRSS22	DHX15	PABPC1			2	6.43837	8.05378
	ENO2	KDM7A	NCL	ATXN2L
	CP	PNPLA4	PCBP1	CAPRIN1		Fig 2F	HNRNPD-Relative mRNA expression	HK1	C666-1	HK1-R	C666-1-R
	LXN	GAS7	RBM39	USP10			1	0.799683	1.13682	6.1475	9.96935
	SLC16A6	CRAMP1	FUBP1	DHX9			2	1.06992	0.898132	3.65533	8.55934
	ADSSL1	ST3GAL1	HNRNPF	THRAP3			3	1.53421	1.02456	3.83706	9.76419
	KRT14	IL32	PCBP2	PABPC4			4	0.761808	0.955945	4.05584	8.79998
	MFAP5	MAPK8IP2	SRSF6	UPF1
	UGT8	APBA3	HNRNPH1	NUP153		Fig 2G	G3BP1-Relative mRNA expression	HK1	C666-1	HK1-R	C666-1-R
	IGFBP3	SYT7	RBMX	FXR1			1	0.678302	0.936272	0.825019	0.832199
	SCCPDH	PLAUR	SND1	DHX30			2	1.09429	0.955945	1.0299	0.917004
	PSCA	RWDD2A	TIAL1	DDX21			3	1.14076	1.07549	1.05885	0.962594
	LOX	CLK1	YBX1	KRT1			4	1.18099	1.03886	1.0811	1.02456
	RNASE4	BIRC3	EEF2	RPA1
	TRIM31	SLAMF7	GRSF1	NUFIP2		Fig 2I	HNRNPD-Low	HNRNPD-High
	HOMER2	GAB2	NPM1	PRMT5			8	4
	CCNG2	CYP46A1	SF3B1	SFPQ			12	3
	SLIT2	HSPA5	SRSF1	G3BP2			8	12
	GBP2	ADAMTS6	TAF15	MOV10			2	9
	PLSCR4	NEDD4L	CPSF7	ZC3HAV1			1	4
	TUBA1A	TNIP3	DDX18	OTUD4			6	3
	EGLN3	HERPUD1	G3BP1	YBX1			0	2
	PLOD2	CCDC85A	HNRNPDL	HNRNPA1			12	8
	SPANXA2	TRAF1	NSUN2	FAM120A			2	8
	SH3BP5	PRDM1	RPL4	OASL			3	8
	ALDOC	TMCC3	SF1	BCLAF1			6	9
	STC1	MXD1	SRRM2	DDX3X			2	12
	NAV3	AHRR	UPF1	EIF4G1			3	9
	SLC2A3	ATP2C2	ADAR	HSPA1A			4	1
	TMEM27	BORCS8-MEF2B	CSDE1	DDX1			6	8
	SMCO4	FAR2	CSTF2	SF3B1			8	9
	LOC101930400	KIF26A	DAZAP1	RBM10			3	9
	AGR2	KLF6	EWSR1	DDX5			4	1
	FABP4	IFI35	FXR1	KRT2			2	12
	FAR2	PPP2R5B	LRPPRC	SYNCRIP			3	8
	CASZ1	PYGM	PABPN1	KRT10			4	12
	NMRK1	BCL3	PES1	YBX3			3	12
	FOS	DAPP1	PRKDC	DDX17			8	12
	PLD6	JMJD6	RBM10	HNRNPU			9	3
	LOC100505817	WIPI1	RPL3	NONO			8	12
	C1QTNF6	ING3	RPL7A	TRIM21			4	8
	AADACP1	SEL1L	RPS3	LARP1			3	6
	BNIP3	PTGS2	RPS8	RTCB			9	9
	LOC100505984	MGLL	RSL1D1	HSPA8			3	4
	SLC2A14	SCARF1	SF3B4	PRRC2C			9	2
	P4HA1	MYDGF	ABCF1	MVP			3	2
	NNT	MBNL3	CELF1	ILF3			2	6
	KRT6A	RAP1GAP	DDX3X	LSM14A			1	12
	IL1RL1	NFKB2	EIF3A	HNRNPL			4
	ADM	LAMP3	EIF4A1	GTF2I			4
	DNAJC15	ZCWPW1	EIF4B	HNRNPM			1
	EDN2	TP53INP2	LARP1	WDR77			12
	ZBED5-AS1	PTPRH	LARP4	ACTB			3
	MARCKSL1	CXCL2	MOV10	PTBP1			2
	BNIP3L	CYLD	PABPC1	NCL			1
	TMEM45A	ZNF416	PABPC4	RPL3			12
	ACSL5	ZNF264	PRRC2C	MATR3			0
	HILPDA	ITPKC	PTBP3	POM121C			3
	BLVRB	CEACAM6	RACK1	RPS4X			4
	C11orf86	ERO1B	RPL13	PPM1B			8
	NRCAM	LAT2	RPL14	FXR2			9
	C4orf3	PPP1R15A	RPL15	UBAP2L			1
	TMEM171	SULT2B1	RPS5	DDX6			2
	AOC1	CNOT3	TNPO1	HNRNPA2B1			1
	LINC00942	SMOX	YBX3	ACTG1			6
	INSIG2	LZTS3	ZC3HAV1	TUBB4B			4
	FZD10	OAS1	ATXN2L	POM121			9
	THBS1	ICAM1	EIF3G	TRIM25			4
	SH3BP2	DNAJB11	EIF4G1	RPS2			9
	HEY1	RFFL	EIF4G2	SF3B2			4
	EPSTI1	KRT31	ENO1	HNRNPH1			0
	HNRNPD	SORBS1	GNL2	EIF4B			2
	SPANXB1	BAMBI	HDLBP	RPS3A			3
	LCN2	BRPF3	PRDX1	LARP4			1
	CA9	PCSK5	PTCD3	TUBB			3
	AFAP1	MKNK2	PURA	HNRNPK			0
	RMDN2	CECR2	RAN	DDX50			4
	HS3ST3A1	SEPTIN3	RPL22	RPS3			8
	CCBE1	DMC1	RPL6	FUS			1
	LOC642852	XBP1	RPL7	HSPA5			4
	SIK1	TOM1	RPL8	STK38			6
	KRT5	HMOX1	RPS2	HNRNPA3			3
	KRT6B	APOL1	RPS3A	IGF2BP3			4
	NEXN	KIAA0586	ZC3H11A	RPL6			2
	ZNF556	NFKBIA	CHTOP	SF3B3			2
	MXI1	TRIB3	CIRBP	IGF2BP1			9
	RORA	LIPG	DDX54	HNRNPR			9
	STXBP1	DNAJC3	DHX30	RPL10			2
	SYT17	CCL22	HSPA8	SSB			4
	CARD16	ZNF821	KRR1	RPS18			3
	TNC	HAS3	MBNL1	RPL7A			3
	AKR1C1	MON1B	NIFK	HNRNPF			12
	C11orf71	NECAB2	POLR2B	EEF1A1			1
	RAB40C	RHBDL1	PPIA	HNRNPH2			8
	SCNN1A	IL21R	PUM1	DHX15			2
	LOXL2	SGK3	RBM6	RPL4			0
	HMGA2	TRPS1	RPS12	ERH			6
	ANG	RELB	RPS13	RPL15			8
	SCARA3	AMH	RPS14	RBM14			9
	ANKRD37	CCDC61	RPS16	EIF2A			0
	PNMA2	BBC3	RPS7	XRCC6			0
	RAB26	CEACAM5	RPS9	FAM98A			2
	FAR2P3	MEIS3	RRP1B	DDX60			3
	CPS1	CNFN	RTCB	IGKV2D-26			6
	EZR	PLEKHA4	SERBP1	TRAF4			4
	COL4A2	ISYNA1	SON	RTRAF			8
	COL5A1	HBP1	SUGP2	NCBP1			9
	LIMCH1	ZC3HAV1	TUFM	RPS12			2
	NDRG1	LFNG	ALYREF	SPTAN1			0
	TMTC1	STX1A	ATXN2	ELAVL1			12
	RSPH4A	SERPINE1	CAPRIN1	RPL7			2
	ARRDC3	CLDN15	CNBP	KCNAB2			1
	MILR1	AGR2	DHX36	TRA2B			6
	ZBTB24	MPDZ	EEF1G	U2SURP			3
	COL4A4	RIGI	EIF4H	ACTG2			4
	L1CAM	UNC5B	EZR	SPTBN1			4
	RNF24	SPOCK2	HSPA9	LRPPRC			4
	ACSL1	CPEB3	LARP4B	FMR1			2
	DIO2	ANKRD26	MSI2	SLC25A6			3
	PBDC1	MAP3K8	MYH9	DHX36			0
	SERPINI1	DKK1	NOL10	RPS14			2
	SIAE	PPIF	PDCD11	RPS5			0
	SERTAD4	KRT23	PRPF31	HSPA9			6
	NUDT7	DHX58	PRPF8	RPS19			1
	EPB41L4A	MMD	RBM4B	H1-2			4
	B4GALT1	MYH3	RPL23A	ILF2			12
	FZD10-AS1	SC5D	RPL24	EIF2S1			4
	FBLN1	CPT1A	RPL27A	TUBA4A			9
	AP1S3	CHORDC1	RPS24	RPS8			9
	ALDH5A1	FOLR3	RPS28	KRT5			4
	DEFB1	SELPLG	RPS4X	RPS11			2
	PNO1	IL23A	RPS6	XRCC5			4
	GCFC2	CYP27B1	SF3B2	RBMX			8
	KHDRBS3	DUSP16	TIA1	RPS15A			4
	LOC728705	OAS3	TRA2B	TOP1			3
	ADRB1	OAS2	TRIM25	EIF2S2			6
	PCSK5	ENO2	UBAP2L	NPM1			6
	EBF3	NEDD9	XRCC5	RPS9			4
	EP300-AS1	NCOA7	ZNF638	RPS16			3
	ZBED2	ULBP1	AQR	H1-5			4
	COL4A1	HDGFL1	CCDC137	SRSF1			1
	KRT6C	ARFGEF3	CELF2	RPS6			8
	H2AFJ	SMOC2	CHERP	HNRNPD			8
	PDK1	BTN2A1	DDX1	RPS10			1
	HCG11	HMGCS1	DHX57	SRRM2			12
	CLIC3	HBEGF	FLNA	RPS7			1
	PDLIM4	THBS4	FXR2	SLC25A5
	TMPRSS3	SELENOK	HSP90AB1	RPS17
	ALDH1A3	OGG1	KPNA2	RPL17
	CCL3L3	HES1	MAP4	HNRNPDL
	MUC1	HYAL1	MRPL37	RPL23A
	MRPS30	FRMD4B	NUFIP2	SRSF3
	CRY1	PLSCR4	PNN	CNBP
	CYP1B1	KLHL24	PRRC2A	RPL26
	ZNF480	IL1A	RPL10A	HELZ2
	FAM13A	CCL20	RPL18	RBM39
	FOSL2	IFIH1	SF3A3	ALYREF
	TPR	STAT1	STRAP	EIF2S3
	ELF3	COQ10B	STRBP	RPS23
	LGALS3	IL1R1	TRA2A	RPL13A
	HS3ST1	ID2	UBAP2	RPL30
	SULT1A1	KYNU	YTHDF2	PGAM5
	ZNF292	RND3	AHNAK	BYSL
	ARTN	RNF19B	CNOT1	HNRNPAB
	EGLN1	NCF2	DYNC1H1	EIF4G3
	TXNIP	OLFML3	FBL	PRPF19
	IGF2R	NR5A2	GEMIN5	RBM6
	ADAMTS6	SIPA1L2	GSPT1	L1RE1
	MYCNOS	KIF17	MTDH	AP2A1
	TMEM107	F3	PDIA3	SRSF7
	SLC12A3	TNNT2	RBBP6	RPS24
	SCPEP1	TNFAIP3	RBM34	KHDRBS1
	CYP4F11	SGK1	RPL10	PSPC1
	FIBCD1	CCN2	RPL13A	RPL12
	IFI44	NR4A3	RPL30	SERBP1
	SERPINB7	PGF	RPL31	RPL19
	C5orf22	KLHL29	RPS10	RPL23
	LOC101927934	YPEL5	RPS19	RPL5
	UGT1A3	IFIT3	RRS1	RPL9
	TNXB	IFIT2	SUPT16H	RPS13
	CD99	DUSP1	SURF6	RPS27A
	TBC1D30	PLEKHG1	XRCC6	TAF15
	CORO2B	EPC1	ANKHD1	RPS15
	PFKFB3	FAM53C	ANXA2	RPL13
	REEP6	EGR1	CEBPZ	LRRC59
	RPF2	SERP1	DDX56	TXNDC12
	ALDH6A1	LRIF1	DHX29	H4C1
	C1RL	PLAU	EDF1	QPCTL
	SMC4	EGR2	EEF1A1	HNRNPA0
	KLK6	P4HA1	EIF3D	RPL32
	GLIPR1	OPTN	G3BP2	SNRNP70
	ATP2B4	ACVR1C	GTPBP4	FUBP3
	NRG1	PI3	HNRNPK	RPL8
	SCG5	SLPI	HNRNPM	IVNS1ABP
	PLA2G4A	TOX2	HSPA5	LUC7L3
	TRMT1	PEDS1-UBE2V1	LDHB	RPLP0
	ATP6AP1	NEURL2	LSM14B	FLNA
	SLC2A1	ATP8A1	MSN	IGF2BP2
	NREP	GRM4	NOP2	HNRNPC
	HPCAL1	CDKN1A	PSPC1	EWSR1
	SGCE	EREG	PUF60	RPL11
	CRIP2	SSUH2	PURB	RPL14
	PER3	IRF1	QKI	HNRNPH3
	PADI3	CHCHD5	RBM47	RPL18
	IL7R	TNFSF9	RPL29	MYCBP
	DCAF10	SDCBP2	RPLP0	RPL10A
	BHLHE40	BMP2	RPS11	STK38L
	RPP40	NR1D1	RPS20	DNAJC9
	CYP3A5	STAT5A	RPS25	PRDX1
	HSPH1	WNK4	RRP1	ASPH
	PPP1R3B	IFI6	SNRNP70	RPL28
	PI3	RAB3IP	SUPT5H	HNRNPUL1
	CACNA2D1	TAS2R4	UTP20	MYBBP1A
	PAIP1	SYNGR3	XPO5	ALB
	KDM4B	WFIKKN1	ALDOA	RSL1D1
	GALNT6	ZFP36	EBNA1BP2	PRMT1
	KIAA0895	SDF2L1	EIF3C	RPL18A
	GDAP1	GAL3ST1	EIF5B	AGO2
	MAML2	LIF	FASTKD2	LYAR
	RDH10	RNF112	FLNB	CHERP
	TPM3	DNAJB9	FSCN1	MTDH
	CALB1	CHAC1	FTSJ3	ATXN2
	FASTKD3	TPH1	GIGYF2	RPL24
	ILF3	FOXA1	HNRNPH2	PABPN1
	TRIP13	QRICH2	HNRNPL	SUN2
	EIF5A2	SAT1	HNRNPLL	SRSF6
	ZEB2	MAP1S	LSM14A	STRBP
	DNAJC3-AS1	KLHDC7B	NOP58	RPL27A
	DPYSL2	GDF15	PA2G4	IFI16
	SULT1A2	JUND	PPAN	RPSA
	TGFB1I1	HELZ2	PRRC2B	SART1
	UTP6	SAMD10	PUM2	KCTD5
	ANKRD22	SESN2	RBMS1	SRSF9
	SEMA5A	PLXNA3	RPL17	RPA2
	TLE2	RBM39	RPL32	RPS25
	USP36	IDO1	RPS15	RPS26
	CFI	SLC6A6	RPS18	RPL27
	PC	AOC3	RPS23	PURA
	LOC102724229	AOC2	RPS26	LSM12
	PGBD1	MAP1B	RPSA	RPL36
	KSR1	SELENOS	RRP8	HNRNPUL2
	PNPT1	ZSWIM4	SUB1	CLNS1A
	SNORD50B	HSD17B7	SYNE1	EIF4A3
	CNFN	KDM6B	TDRD3	CPSF6
	COL4A6	XAF1	TENT4B	RBM17
	LNPK	MATN2	TKT	TRA2A
	CREBL2	HSPA12B	TMEM214	YTHDF2
	LOC728613	ALDH3B2	TNRC6B	HP1BP3
	COL6A1	MTUS2	TRIM56	CPSF7
	DICER1-AS1	PLAAT2	U2SURP	RBM47
	LOC105374366	BTG1	WDR3	H2BC12
	RWDD1	RNF122	XPO1	RIOK1
	SPTSSA	TTC9	ZC3H14	DHRS4
	TNS1	IRAK2	ZC3H7A	TFAM
	LOC101928837	BHLHE40	ZC3H7B	PRPSAP1
	NAGA	RSAD2	ANXA11	PRRC2A
	AMD1	DSC1	BYSL	RFC1
	HERC4	NREP	CCAR2	RPLP2
	PFKL	OASL	DDX23	NCBP3
	CGA	STX11	DDX27	SNRPD2
	DPM3	SLC9A5	DDX50	SNRPB
	CDC42	NIBAN1	EIF4G3	SF3B6
	HPGD	SP110	EIF5	SSBP1
	UTP15	WNT10A	GDI2	UBA52
	DUS3L	NKX2-1	GNL3	LUC7L2
	LOC101928152	ALPK3	HNRNPR	PLEC
	ETV1	IL36G	HNRNPU	RACK1
	LHX2	SMC2	KHSRP	CCAR2
	MCM9	KLF4	MKI67	RRP12
	PDCD2L	TMOD1	MRPS9	DAZAP1
	PDE3A	BAAT	NARS1	RPL38
	MAX	IER3	NONO	RPS20
	ALDOA	CPEB2	NOP53	JAK1
	COL12A1	SDCBP	NOP56	RPL31
	CDKN1B	DDX60	PDIA6	SRPK1
	GCLC	MMP13	PHGDH	PRPS1
	RPLP2	TMPRSS13	POLRMT	RPL36AL
	IDH1	GCOM1	PTBP1	SLC25A3
	SLC39A6	IFI44L	PWP2	RPS29
	ARID3A	IFI44	RBM12	CHTOP
	FAM46A	PARP9	RBM27	SPINDOC
	SLC24A1	ZGRF1	RBM28	YTHDF3
	MYO10	HNRNPD	RBM45	POLDIP3
	ANKRD9	RASGEF1B	RPL21	RPL29
	CDYL2	FGF5	RPS17	GRWD1
	L3HYPDH	LARP1B	SFPQ	RPL21
	PIEZO1	CXCL9	SRPRA	SNRNP200
	TNFSF10	CCNG2	TBRG4	RNMT
	PLAC8	CENPE	TCOF1	SART3
	S100A9	GABARAPL1	VDAC1	GLYR1
	TNPO1	COL2A1	WDR75	STAU1
	TTC28	SDSL	ZNFX1	KCTD2
	CAMK2N1	RB1	AKAP8	H1-10
	FCF1	DIAPH3	API5	HRNR
	SLC6A15	STON2	ASCC3	RRBP1
	ZMYND8	DNAJA4	BCLAF1	CKAP4
	BEND7	RHCG	CSTF2T	CASC3
	FOXF1	NLRC5	DDX24	CSDE1
	LOC154761	NUDT7	DDX51	MAP7
	GDPD5	MAP1LC3B	DHX37	RPS27
	EMP2	OSGIN1	DKC1	ABCF1
	SUSD2	PMAIP1	EIF2AK2	FBL
	ZNF395	TMEM50B	EIF3L	RPL22
	LOXL1-AS1	PADI1	FAM98A	TDRD3
	TCF4	ZNF697	FASN	KRT18
	PDK4	NECTIN4	FEN1	RPL35
	HYLS1	CTSK	FUS	IGKV2D-24
	LOC102723847	C1orf56	GCN1	NAT10
	NRIP1	DUSP10	HNRNPA1	AP2M1
	ADAT2	S100A7	HNRNPA2B1	PRPF8
	STK38L	RIT1	HNRNPA3	PCBP2
	ARHGDIA	PLEKHA6	HNRNPC	SNRPD3
	EXOSC6	TMEM177	HNRNPD	SRSF10
		CSRNP1	HSP90AA1	YWHAG
		NFKBIZ	LDHA	LUC7L
		AMT	MRPL41	PRPF6
		MANF	MRPL45	C11orf98
		PIK3R1	MTPAP	CKAP5
		N4BP3	NOLC1	SPIN1
		DOK3	NOP9	RPL35A
		NFKBIE	PCBP3	RPL37A
		IRAK1BP1	PFN1	CIRBP
		PNRC1	PGK1	H1-0
		IGFBP3	PKM	MOGS
		POMZP3	PPP1R10	IFIT3
		GCNA	PUM3	PLOD1
		ZNF185	RBM14	YWHAE
		PLPP5	RNPS1	ATP5F1C
		ATP6V0D2	RPF1	C1QBP
		LRP12	RPL11	GNL3
		PLIN2	RPN1	CDC5L
		CDKN2B	SAFB	RPA3
		LCN2	SDAD1	PTBP3
		PARD3	SRPK1	STRAP
		ZC3H12C	SRSF3	SRP9
		HYOU1	SRSF9	EPRS1
		FADS1	SUPT6H	NUDT21
		FERMT3	SYNCRIP	PRRC2B
		MMP3	TRMT10C	YWHAZ
		MPP7	TUBB	RPS28
		CD226	TUT7	GNL2
		PRSS23	XRN1	NSUN2
		PRSS53	CLTC	MAGOHB
		AMN1	CPSF6	GAR1
		HSPB8	CSE1L	SNRPGP15
		OLAH	DDX10	SQSTM1
		RASGRP3	DDX49	IGHG2
		ANKRD22	DDX6	RPL34
		TXNDC11	DHX8	NXF1
		SCN3A	ELAVL1	EIF4E
		GOLGA8F	GAR1	NME2
		LURAP1L	GART	PCBP1
		CABYR	HNRNPA0	SRP14
		WNT3A	HNRNPAB	ZFR
		BTG3	HNRNPH3	DDX54
		CCDC174	HNRNPUL1	LARP4B
		RAB6B	IFIT5	RBM3
		KLF10	ILF2	STAU2
		GOLGA7B	KRI1	RPN1
		HSPA13	KTN1	PHRF1
		GRAMD2B	MACROH2A1	EIF4A2
		PDIA4	MEPCE	ATP5F1A
		RAET1L	MYBBP1A	XRN2
		KIF5A	NHP2	PES1
		SFXN2	NOC3L	EXOSC6
		FUT6	NPM3	MAP4
		PCDH1	P4HB	AP2B1
		HKDC1	POLDIP3	SLAIN2
		TSC22D3	POLR2A	RPL39
		GRHL3	POP1	PHF5A
		CNNM4	R3HDM2	UPF3B
		DZIP1L	RAVER1	YTHDC2
		TENT5B	RBM12B	NAP1L1
		H2BC5	RBM15	TSR1
		H4C8	RPL12	ZC2HC1A
		NCF1	RPL18A	DKK1
		PKD1L1	RPL26	ARGLU1
		PLA2G2F	RPL34	SNRPA
		-	RRP12	BMS1
		BTG2	SRSF7	RBM4B
		SPRR2G	SSB	APOBEC3D
		CCDC17	SSRP1	PRPSAP2
		CCDC117	THRAP3	RRP1
		ZNF222	TOP2A	MRPS34
		GNE	TSR1	SPATS2L
		CPAMD8	UTP11	SF3B5
		COX6B2	YTHDC2	H3C15
		DEDD2	ZFR	TUFM
		CRTC2	ZNF326	RBBP7
		MRNIP	AKAP8L	ELAVL2
		SQSTM1	BMS1	MSI2
		ITGA5	BRIX1	PRKCI
		TEDC2	CCT5	MRPL11
		PLPP3	DDX17	FAU
		SLC25A34	DDX42	PRPF31
		DHRS3	DHX9	RPLP1
		SYNC	EIF3E	1
		GARIN4	ERAL1	MRPL23
		ATF3	EXOSC10	LMO7
		MSX1	FUBP3	EZR
		LCE3D	GRWD1	MRPL47
		SPRR2D	HELZ	ZC3H11A
		INAVA	HELZ2	TOP3B
		LMOD3	ILF3	ATAD3A
		IGFN1	KHDRBS1	SNRPD1
		ELF3	MRPL4	PWP1
		CIP2A	MRPL42	PYM1
		CCNL1	MTREX	OBI1
		SMIM14	NAT10	EMG1
		DNASE1L3	NXF1	PPIA
		CRELD1	OTUD4	DNAJA2
		CXCL3	PEBP1	H2AC14
		CXCL1	PLEC	ZC3H13
		SNRK	PRMT1	C8orf33
		S100P	R3HDM1	MRPS27
		LMBRD2	RALY	PRSS23
		CSF2	RBM19	ZCCHC3
		CREBRF	RBM3	TEP1
		HEY1	RBM38	DECR1
		GEM	RBM5	TBL2
		FAM219A	RPL35	SF3B4
		NFIL3	SECISBP2L	FARSA
		SVEP1	SLC25A5	CPSF1
		PIGA	SLTM	ACIN1
		ZCCHC24	SMC4	U2AF1
		RNASE7	SRSF11	PRDX2
		CASP7	SRSF4	NCBP2
		ZFYVE1	SSBP1	RBM25
		HSPA12A	STAU1	CCT5
		IFI27	TAGLN2	LMNA
		ABTB2	TARDBP	RIN1
		HTRA1	TRMT1L	EFTUD2
		TCP11L2	UBA1	PARP4
		SERPINB8	USP10	POP1
		A2ML1	UTP15	EEF1E1
		HSP90B1	XRN2	SSR4
		MMP10	YWHAE	RPS21
		STX3	YWHAZ	ADAR
		EEIG1	AATF	IGHG4
		RBFOX3	AHCY	SLC25A11
		RHEBL1	ATP5F1A	ARF1
		NCKAP5L	CKAP5	DDX18
		TRPV3	DDX28	HERC5
		KLK6	DNTTIP2	GIGYF1
		KRT80	ELAC2	SLC25A1
		KRT1	H4C1	DNAH11
		ANGPTL4	LRRC59	XIRP2
		CDK2AP2	MFAP1	TNRC6B
		MGAT5B	MRPL2	IFIT1
		VWCE	MRPS5	IGHV1-45
		DDIT4	NKRF	CMBL
		H1-4	NOL8	FLG
		CX3CR1	NOP14	HEATR5A
		TNXB	NUDT21	RALY
		ZBTB43	PDAP1	SACS
		PCSK9	PDIA4	NOP2
		CCDC126	PRDX6	NOD1
		IL13	PUS7	CFAP251
		RAB24	PYGB	SAFB
		EFNA1	RBM4	WDR6
		CXCL10	RPF2	EIF3A
		CXCL11	RPL36	LTV1
		KCNAB1	RPL5	STARD9
		CXCL8	RPS15A	DDX47
		SPRR1A	RUVBL1	RPN2
		CLIC4	SAFB2	TMEM33
		CRCT1	SPEN	SNRPF
		ITGAM	SPTAN1	MIDEAS
		ADPRM	SRRM1	DNAJA1
		FOS	SRSF5	SND1
		NPAS2	TBL3	DSCAML1
		CAVIN4	TRIM28	RNPS1
		KCNS3	TRMT2A	NOP58
		SDR16C5	U2AF1	SAP18
		MTSS1	UPF2	HCN2
		LRRC8E	URB1	EPM2A
		FUT3	UTP14A	FASLG
		MORN4	UTP18	CPSF2
		UGT2B7	VCL	IGHV3-64D
		KCNK3	VCP	CKAP2
		KRT15	WDR36	CCDC6
		DLK2	YARS1	ASF1B
		RAB4B-EGLN2	ZCCHC3	PPP1R10
		IFNB1	ZNF207	NPM3
		CYP4F11	ACO2	RP9
		TVP23B	AGO2	S100A6
		FBXW10	ANKRD17	MMTAG2
		EIF2AK3	BTF3	CCDC150
		ISG20	BZW1	HMGB1P1
		CEBPB	CASC3	DPM1
		ARNT2	CCT4	EMD
		GTPBP2	CTTN	HSP90AB1
		FGGY	DCAF13	LSM2
		RND1	DDX5	CACNA1B
		EFCAB12	DDX52	MAT2A
		OVOL1	DUSP11	NUP188
		HSPA6	EIF2S1	AP2S1
		GLRX	EIF3B	GPRC5A
		ZBTB21	EPRS1	DDX55
		MST1	FAM120A	SLC2A7
		CHD2	GNL3L	KRR1
		REP15	H1-2	SPATA31C1
		CHRNA9	HNRNPUL2	SURF6
		SLC22A1	HSPD1	UBE2T
		DDIT3	IFI16	PIK3C2B
		VWA3A	IMP3	COPRS
		NUPR1	LARP7	PHLDB1
		FOXC2	LAS1L	MRPL24
		ACER2	MATR3	DNAH2
		ZBTB34	MRPL13	KPNB1
		PPFIA3	MRPS18A	USP15
		JUN	MRPS7	BTBD1
		ZNF223	NSA2
		ERN1	NSUN5
		MSC	PARP1
		TMEM125	PATL1
		C14orf28	PSIP1
		GCC1	PSMD6
		LSMEM2	RBM22
		GAS1	RBM7
		H2AC6	RBMS2
		H2BC4	REXO4
		MUC16	RPL23
		POLR2A	RPL27
		HEPHL1	RPL7L1
		DDX60L	RTRAF
		ATG9B	SART3
		ZNF329	SEC23IP
		CCDC149	SPATS2L
		IFNL1	SRSF2
		HCAR2	STAU2
		NEB	TOP3B
		GBP6	TRRAP
		TREX2	VIM
		GOLGA8G	WDR33
		KLHL25	WDR46
		IFNL2	YLPM1
		B3GALT5	YTHDF3
		DENND5A	ZC3H15
		TSPYL2	ALDH18A1
		SRPK3	AP3D1
		CSF1	APOBEC3B
		KNTC1	BOP1
		BPIFC	CTNND1
		DUSP8	DDX39B
		H2BC21	DHX16
		OSBP2	DSP
		H1-10	EFTUD2
		MUC6	EIF2S2
		CA13	ELAVL2
		MAFF	EMG1
		LRRC37B	FARSB
		TNFAIP2	FIP1L1
		SOCS1	FMR1
		IRF7	G6PD
		BRCC3	H1-4
		LMLN	HEATR1
		ZBTB3	HSP90B1
		IFIT1	HSPA4
		IFITM1	IGF2BP1
		LCE3E	IGF2BP2
		LEMD1	IGF2BP3
		ZNF555	IPO5
		INSIG1	KHDRBS3
		ARHGAP30	KIF1C
		CYP4F3	LUC7L3
		VSIG10L	MAP1B
		KRT14	MBNL2
		KANK3	METTL16
		AKR1C1	MPHOSPH10
		ZNF385C	MRPL43
		ISG15	NLE1
		SAMD11	NOL6
		CARD9	NOP16
		H1-2	PARP12
		DCUN1D3	RBFOX2
		IGFL1	RBM42
		SBSN	RBMXL1
		H1-0	RC3H2
		FAM47E	RCC2
		MYBPC1	RPA1
		SPOCK3	RPL19
		GREB1	RPS27
		ATP2A1	RRP7A
		NLGN3	RTF2
		TSC22D2	SCAF11
		IPO4	SEC23A
		SLC6A9	SEC61B
		MMP1	SEC63
		CASP4	SF3A1
		ZSCAN26	SF3A2
		MAFG	SLC25A6
		IFNL3	SLIRP
		SERPINA1	SNRPD3
		ZNF165	SPART
		STMN3	SRRT
		SLC28A3	SUPV3L1
		SERPINB2	TEX10
		OCLN	TRMT1
		AKAP17A	TXLNA
		PIM3	ABT1
		GFPT1	AKAP1
		TXNRD1	ATP5F1B
		C2CD4A	BUB3
		FICD	CCDC59
		L1CAM	CDKN2AIP
		NOS1AP	CHD4
		GPRASP1	CKAP4
		ZFP2	CSNK1E
		FAM229B	DDX47
		SPRR2E	DIDO1
		H2BC18	DLST
		PNLIPRP3	DSG1
		NEU1	EIF3J
		HSPA1B	EIF4A3
		HSPA1A	EIF4ENIF1
		HSPA1L	FAM120C
		PRAMEF7	FYTTD1
		MICB	GAPDH
		CDSN	HMGB2
		C6orf15	KIF2A
		ZNF155	LANCL1
		PCDHA4	LRBA
		ZBTB10	LRRC47
		VIT	LSM2
		SAMD9	LSM8
		LNP1	MCM5
		KRTAP2-3	MRPS34
		OR2A42	MSI1
		DYNLT2B	MYL6
		LCAT	NCAPG
		DDAH2	PAICS
		IRF9	PCMT1
		ANG	PDCD6IP
		NPIPA8	POLR1A
		CXorf49B	PPIL4
		GOLGA6B	PRC1
		FAM200C	PRPF4B
		AKR1B15	RANGAP1
		LTB	RARS1
		NKX1-2	RBM25
		TNF	RBM33
		RNF224	RPL28
		PINLYP	RPUSD3
		RNF223	SHFL
		CASTOR1	SMARCA5
		RNF103	SRP72
		CDRT4	STT3A
		TLR9	TMPO
		PLCXD2	TRUB2
		FBXW10B	TUBB4B
		SPRR2A	TUT4
		CNTF	TXN
		P2RY11	UPF3B
		IFITM10	YTHDC1
		TRIM59-IFT80	YWHAQ
		TMEM158	ZC3H18
		YJEFN3	ZNF622
		TMED7-TICAM2	ACIN1
		SHLD3	ADD1
		PCDHGB7	ANKLE2
		STX16-NPEPL1	APEX1
		MSH5-SAPCD1	ARPC4
		NEDD8-MDP1	BCAP29
		DNAAF4	CCDC9B
		MAP1LC3B2	CCT2
		POC1B-GALNT4	CDC40
		EPPK1	CNP
		CORO7	COA3
		TMEM238L	DDX46
		FSBP	DIAPH1
		C17orf113	DIMT1
		UPK3BL1	DOCK7
		CSAG2	EEF1D
		CSAG3	EIF2A
		H4C15	EIF2D
		H4C14	ESF1
		SRXN1	EXOSC9
		CCL5	FAM98B
		DCP1A	GDA
		H3-7	GNAI3
		TM4SF19-DYNLT2B	H1-5
		H2BC14	H4C8
		H3C6	HTATSF1
		NPHP3-ACAD11	IARS1
		NUDT18	KNOP1
		CCL4	LYAR
		CCL4L2	MRM3
		CCL3L3	MRPL23
		RAB7B	MRPS27
		H2AC8	NCAPD2
		MARCKS	NGDN
		CCL3	NIP7
		SENP3-EIF4A1	NOC2L
		H3C10	NOC4L
		TAF11L11	PHF5A
		ARHGAP11B	PHRF1
		NOTCH2NLR	PPM1G
		H2AC18	PRPF19
		AKAP17A	PSMD13
			PSMD4
			PTBP2
			PTCD1
			PYM1
			RAB3GAP1
			RANBP1
			RC3H1
			RDX
			RIOK1
			RPL35A
			RPL37
			RRBP1
			SBDS
			SLK
			SNRNP200
			SNRPD2
			SNU13
			SPOUT1
			SRSF10
			SUMO1
			SUMO2
			TNC
			TOP1
			TPI1
			TUBA1C
			TUBA4A
			UBTF
			URB2
			WDR43
			XPOT
			ZFP36
			ZRANB2
			ABCE1
			ACAD9
			AFDN
			ALKBH5
			ARL6IP4
			CANX
			CAPN7
			CAST
			CD2AP
			CDC5L
			CFL1
			CLIC1
			CLPB
			COPB2
			DAD1
			DAG1
			DARS1
			DDX31
			DDX39A
			DDX3Y
			DIS3
			EEF1B2
			ETF1
			FAU
			GANAB
			GSTK1
			HECW1
			HP1BP3
			IPO4
			KARS1
			KPNA3
			KPNB1
			LSM4
			LUC7L2
			MDH2
			MKRN2
			MRPL15
			MRPL3
			MRPL9
			MRPS11
			MRPS26
			MTERF4
			MTHFD1
			NOL11
			NOL12
			NOM1
			NPEPPS
			PDCD4
			PELO
			PELP1
			PI4KA
			PITRM1
			PPIG
			PPP1CB
			PSMC2
			RAB14
			RBM15B
			SARS2
			SMARCA2
			SNRPG
			SYPL1
			TAP1
			TCERG1
			TFB2M
			USP36
			USP5
			VARS1
			WBP11
			YBX2
			YTHDF1
			ZC3H4
			ZC3H8
			ZCCHC8
			AARS1
			ABCD3
			ACAT1
			ACSL3
			AGL
			AGPS
			AIMP1
			AP2B1
			BAG4
			C1orf35
			CCT3
			CCT8
			CD44
			CLASP2
			CMSS1
			CPEB4
			CPNE1
			CPSF1
			CPSF4
			CREBBP
			CTNNA1
			DDOST
			DHX33
			DIAPH3
			DICER1
			DPYSL2
			DROSHA
			EIF1AX
			EIF2S3
			ELOA
			ERMP1
			ERP44
			ESRP2
			FABP5
			FARSA
			GARS1
			GPC4
			GTF3C3
			HACD3
			HADHA
			HSPB1
			IMMT
			ISY1
			KIF11
			LARP1B
			LUC7L
			MAGED2
			MAPK1
			MARS1
			MOGS
			MRPL22
			MRPL24
			MRPL57
			MRPS10
			MRPS31
			MTG2
			MYCBP2
			NAA15
			NAE1
			NAP1L1
			NDUFS1
			NEK9
			NMD3
			NOL9
			NUP160
			PAK2
			PARN
			PEG10
			PMVK
			PPIE
			PPP1CA
			PRPF3
			PSMA7
			PTPN1
			PTPRF
			RBBP4
			RBM26
			RBMX2
			RNH1
			RPL39
			RPP25L
			RPP30
			RPS21
			RPUSD4
			RRP36
			SACM1L
			SART1
			SF3B3
			SFN
			SLC3A2
			SLFN11
			SMARCA4
			SMG8
			SPATS2
			SRP19
			SRSF8
			TACO1
			TARS1
			TFAM
			TPT1
			TRUB1
			UTP25
			ZNF346
			ZNF598
			ACTA2
			ACTN4
			ANAPC1
			ANP32A
			ARL1
			ASNS
			ATG3
			ATM
			ATP1B1
			BCS1L
			CACYBP
			CAND1
			CCAR1
			CCDC124
			CCDC22
			CCDC9
			CCT6A
			CHD1
			CKB
			CSTF1
			CTCF
			CTNNBL1
			CUL4B
			CYFIP1
			DDB1
			DENR
			DLD
			DNAJC13
			DRG1
			DUS3L
			EIF4A2
			EIF4E
			ERP29
			EXOSC2
			FAM50A
			FRA10AC1
			GBF1
			GOLGB1
			H1-10
			H1-3
			HADHB
			HEXIM1
			HMGB1
			IGF2R
			IK
			ISG20L2
			ITPR3
			KBTBD3
			LETM1
			LMNB1
			MBNL3
			MCAT
			MCM3
			MCM4
			MPG
			MRPL28
			MRPL34
			MRPL44
			MRPS25
			MRPS35
			MRTO4
			MST1R
			MYG1
			NELFE
			NUDT16L1
			NUP133
			NUP93
			PABPC5
			PARP4
			PCNA
			PDS5A
			POLR1G
			PPHLN1
			PPIF
			PRDX3
			PRDX4
			PSMA2
			PSMA6
			PTCD2
			PTRH2
			PUS1
			RAB10
			RAMAC
			RCL1
			RIF1
			RO60
			RPL26L1
			RPLP2
			SARNP
			SENP3
			SHMT2
			SIK2
			SLBP
			SMNDC1
			SNRNP40
			SRFBP1
			TBL2
			TEFM
			THOC2
			THUMPD1
			TMED3
			TMEM104
			TRIP12
			TRNAU1AP
			TSFM
			TTK
			UNK
			UTP3
			UTP6
			VIRMA
			WASHC4
			ACTG1
			ACTR2
			ADD3
			ANXA1
			ARCN1
			ARFIP2
			ATP2B1
			ATXN10
			BAZ1B
			BRSK2
			C11orf98
			C1QBP
			C9orf78
			CAPZA1
			CD47
			CDK12
			CDKL5
			CHD2
			CIZ1
			CNOT9
			COIL
			COPG1
			CSRP1
			CSTF3
			CTPS1
			CWC22
			CWC27
			DCTPP1
			DENND4C
			DHCR7
			DNAJC2
			DRG2
			EFHD2
			EIF2B4
			EMC10
			EXOSC1
			FBLL1
			FHOD1
			FNDC3B
			GALNT2
			GPATCH8
			GUSB
			H1-0
			H4C2
			HABP4
			HECTD1
			HINT1
			HTT
			HYOU1
			IDE
			IFIT2
			ILK
			JUP
			KRT5
			LIG3
			LLPH
			LONP1
			LSG1
			LSM3
			LTA4H
			LTF
			MACF1
			MANF
			MAPRE1
			METAP2
			MEX3D
			MICAL3
			MRPL1
			MRPL19
			MRPL20
			MRPL27
			MRPL47
			MRPS23
			MTA2
			MTIF2
			MYO1C
			NAA50
			NCBP1
			NCBP3
			NEPRO
			NFIX
			NHERF1
			NOB1
			NOL7
			NTPCR
			OGT
			OPA1
			OTUB1
			OXCT1
			PDHB
			PDIA5
			PHF6
			PKP4
			POLR1C
			PRPF38B
			PRPF40A
			PRPF6
			PRR13
			PSMA3
			PSMB7
			PTPN11
			QTRT1
			RAB21
			RAF1
			RCC1
			RPL38
			RPS19BP1
			RTF1
			S100A7
			S100A8
			SELENOO
			SERPINB6
			SF3B6
			SLC38A10
			SMC3
			SMG1
			SNRPA
			SREK1
			SRPK2
			STK38
			SUGP1
			TACC2
			TCP1
			TJP1
			TMA16
			TMEM165
			TNPO3
			TOE1
			TOPBP1
			TOR4A
			TRANK1
			TRAP1
			UBE2Z
			UBE3C
			UTP4
			ZBTB18
			ZCRB1
			ADISSP
			AHCTF1
			ALDH7A1
			AP2A1
			APEH
			ARHGAP32
			ARL6IP5
			ARL8B
			ATR
			AURKB
			BCAM
			BCL2L2
			C1orf131
			C2CD3
			CAB39
			CACTIN
			CAMSAP2
			CD63
			CHD3
			CHGB
			CLUH
			COL7A1
			CPT1A
			CRKL
			CXADR
			CYCS
			DAP3
			DBI
			DCD
			DDX41
			DEK
			DNMT1
			DZIP3
			ECI2
			EEF1A2
			EIF1
			EMC1
			FAM168A
			FASTKD5
			FCF1
			FKBP3
			FKBP4
			GEMIN4
			GLMN
			GMPS
			GPATCH4
			GRIPAP1
			H2BC26
			H3C1
			H4C15
			H4C16
			HARS1
			HAT1
			HDAC2
			HDGF
			HERC5
			HLA-C
			HSD17B10
			HUWE1
			IMPDH2
			INTS1
			IQGAP1
			ITGB5
			KANK1
			KIAA0232
			LIN28B
			LSM6
			MAPK1IP1L
			MAT2A
			MCM3AP
			MCM7
			MDN1
			MISP
			MRPL11
			MRPS16
			MSH2
			MYEF2
			NAGLU
			NAP1L4
			NCOR2
			NDUFS3
			NFX1
			NOA1
			NOP10
			NUP42
			NVL
			OVCA2
			PAIP1
			PGPEP1
			PHB1
			PINX1
			PITHD1
			POLE
			POP4
			PPIC
			PPP2R2A
			PRDX5
			PRKRA
			PRPF38A
			PRR3
			PRSS23
			PSMC1
			RADX
			RANBP2
			RBBP7
			RDH11
			RECQL
			RFC1
			RFC3
			RIC8A
			RNF113A
			RPL22L1
			RPL37A
			RPL9
			RRP15
			SAAL1
			SAMM50
			SCAF8
			SEC61A1
			SERPINB5
			SERPINH1
			SHROOM3
			SLC7A2
			SLC7A5
			SNRPB
			SNRPD1
			SNW1
			SPTBN1
			SQOR
			SRP14
			SRP54
			SRP9
			SUN1
			TASOR
			TMED10
			TRIM26
			TTF1
			TTLL4
			TUBA1B
			YARS2
			ZCCHC17
			ZCCHC7
			ZFP36L2
			ACSL1
			ADH5
			ALAD
			ALKBH3
			ANXA4
			APOBEC3F
			ARF6
			ARFGEF1
			ARHGEF1
			ARID5B
			BUD23
			BZW2
			C1orf52
			C4B
			CAD
			CCDC86
			CCM2
			CDKN2A
			CEP44
			CFAP20
			CMIP
			COA6
			CPNE3
			CTNNB1
			DDX20
			DDX55
			DDX60L
			DUS1L
			DUSP12
			DVL1
			EBP
			ECPAS
			EDC3
			EDC4
			EPDR1
			FASTKD1
			FKBP9
			FRG1
			GAMT
			GFM1
			GLA
			GLRX3
			GNB2
			GNL1
			GTF2B
			GTF3C1
			GTPBP6
			H2AX
			H4C5
			HEATR6
			HELLS
			HERC2
			HLA-A
			HLTF
			HSPA6
			INTS11
			IPO7
			KIF27
			KPNA4
			KPNA6
			LARS1
			LGALS3BP
			LIMCH1
			LMOD1
			LRRFIP1
			LRSAM1
			MAGEB2
			MAGOHB
			MAK16
			MAPK14
			METTL17
			MEX3B
			MRPL39
			MRPL51
			MTERF3
			MTHFD2
			MTHFSD
			MTO1
			NAA10
			NCBP2
			NEMF
			NF1
			NGRN
			NNT
			NSUN6
			NUF2
			NUP43
			OLA1
			PCYT2
			PEX1
			PGM1
			PINK1
			PLRG1
			PNO1
			POGLUT1
			POLR1B
			POLR1E
			PPIB
			PPME1
			PPRC1
			PRDX2
			PROSER2
			PRPSAP1
			PSME1
			RAB7A
			RAB9A
			RANBP9
			RCN1
			RFC4
			RGL4
			RIOK2
			RNF31
			RRP9
			RSRC2
			RUVBL2
			S100A16
			SCAF4
			SH3BP4
			SLC1A5
			SLC25A3
			SMAP2
			SMN1
			SNRPA1
			SNRPE
			SRI
			STXBP2
			TBK1
			TMED7
			TMEM19
			TOMM70
			TRIP6
			TRMT10A
			TSN
			UBE2I
			UBE2O
			UNC50
			USO1
			VARS2
			VPS51
			WARS2
			XAB2
			XPO7
			YWHAG
			ZC3H10
			ZMYM1
			ZNF106
			ZNF579
			ZYX
			AAAS
			AAR2
			ABCB7
			ACAA2
			ACER3
			AEN
			AIMP2
			ALG3
			APOBEC3C
			APOBEC3D
			ARF1
			ATP5F1C
			ATP5PO
			BCCIP
			BCR
			C7orf50
			CARM1
			CARS1
			CAVIN1
			CCNT1
			CDC27
			CDK1
			CDK9
			CISD2
			CLK3
			COPS5
			CPSF3
			CS
			CSNK1A1
			CSTB
			CTDSP1
			CUL1
			CYP51A1
			DBR1
			DCP1A
			DDX19A
			DHX38
			DNAJC21
			EIF3H
			EIF5A
			EXOSC4
			EXOSC6
			FAM111B
			GLG1
			GNB1
			GSPT2
			GSTCD
			GTF2F1
			GTPBP1
			GTPBP8
			H4C12
			H4C13
			H4C14
			H4C4
			H4C6
			HARS2
			HAUS4
			HAUS8
			HAX1
			HMGN2
			HMGN5
			HNRNPCL1
			HPCAL1
			IMP4
			IPO8
			IWS1
			KCTD9
			KPNA1
			LBR
			LEO1
			LGALS1
			LOXL4
			LSM1
			MDH1
			METAP1
			MEX3C
			MID1
			MKRN3
			MOCS3
			MRPL14
			MRPL16
			MRPL40
			MRPL48
			MRPS15
			MRPS21
			MRPS24
			MRPS28
			MRPS30
			MSH6
			MYO18A
			MYO1E
			NCOA5
			NME1
			NPRL3
			NSRP1
			NUMA1
			NUP188
			NUP98
			NUSAP1
			NUTF2
			OASL
			OSBP
			PATZ1
			PCSK9
			PGRMC1
			PIK3R4
			PKN1
			PNPLA6
			PNPLA8
			PNPT1
			POLD1
			POLDIP2
			POLR2H
			POLR3B
			PPIH
			PPP1CC
			PPP4R2
			PQBP1
			PRPF18
			PSAP
			PSMB5
			RAD50
			RBFA
			RBM20
			RBPMS
			RIDA
			RNF187
			RNMT
			RPP25
			RPRD1A
			RPRD1B
			RTTN
			SAMD4B
			SECISBP2
			SERF2
			SHPK
			SKIC2
			SLC25A13
			SLC29A1
			SOX4
			SQSTM1
			SRGAP1
			SRP68
			SRPRB
			SSNA1
			SSR4
			STIP1
			STX17
			SUCLG1
			SYBU
			TARS2
			TFRC
			TMEM33
			TMSB4X
			TNRC6A
			TPR
			TRIP4
			TRMT6
			UBE2N
			UBE4A
			UBR5
			UGDH
			UQCRC2
			UTP23
			WDR18
			WDR6
			WDR62
			ZC3H13
			ZCCHC24
			ZCCHC9
			ADARB1
			AGFG1
			AGO1
			AKAP17A
			BUD13
			CDK11B
			CHAF1A
			CLP1
			CNIH4
			CUL2
			DCAF4
			DNAJC17
			DOCK11
			DUT
			EIF2AK4
			EML2
			ERH
			EXD2
			FDPS
			FLYWCH2
			FNDC3A
			GLUD1
			GPKOW
			GRB2
			GTPBP10
			H4C11
			H4C3
			H4C9
			HBS1L
			HMGB3
			HSPA1B
			INPPL1
			INTS13
			IPO11
			IPO9
			KRT18
			KYAT3
			LAMA1
			LCMT1
			LCMT2
			LIMD1
			LOXL3
			LPCAT3
			LRP1
			MAD2L1
			MCRIP2
			MEX3A
			MFSD10
			MRPL17
			MRPL21
			MRPL38
			MRPL52
			MRPL58
			MRPS17
			MRPS18C
			MRPS2
			MTA3
			NCDN
			NDC1
			NDUFS6
			NELFA
			NKAP
			NOSIP
			NR3C1
			NSD2
			NT5C2
			NUDT5
			NUP155
			NUP205
			NUP210
			OCRL
			PABPC3
			PCBP4
			PITPNB
			PKP3
			PLOD1
			POC1B
			PRPF4
			RAB2A
			RAB5A
			RAD54L2
			RBM41
			RBM8A
			RCC1L
			RNASEH2B
			RPRD2
			S100A9
			SALL1
			SAP18
			SCAF1
			SCAPER
			SEPTIN2
			SETD1A
			SLC16A3
			SMAD4
			SMC1A
			SMN2
			SNRNP27
			SNRPF
			SPC24
			SRCAP
			SRSF12
			ST13
			SUGT1
			TDRD7
			TFB1M
			TFIP11
			TOR1B
			TRPT1
			TSNAX
			TSR3
			UBE2L3
			UCHL5
			VBP1
			ZFC3H1
			ZMAT5
			ZMPSTE24
			ZNF593
			AARS2
			ACTN1
			AGO3
			AK2
			ANXA7
			ARF4
			ARID4B
			ATRIP
			BRCA1
			C11orf68
			CBX4
			CNOT6
			CPSF2
			CWF19L1
			EARS2
			EEF1E1
			EIF2B1
			EIF4E2
			ELAVL3
			ELP1
			ESS2
			FAM120B
			FASTKD3
			GOT2
			GSK3B
			IARS2
			IGHMBP2
			JMJD6
			KCTD12
			LARP6
			LEMD3
			LTV1
			METTL13
			MORC3
			MRE11
			MRM1
			MRPS14
			MRPS22
			NELFB
			NOVA2
			NUFIP1
			NUP88
			OBI1
			PARK7
			PCF11
			PEF1
			PIN4
			PKN2
			PLOD3
			POLR2F
			POLR3A
			POP7
			RAB5B
			RAB5C
			RANBP10
			RAVER2
			RBFOX1
			RECQL5
			RNASEL
			ROCK2
			RPS27L
			S100A4
			SAMHD1
			SEC13
			SEH1L
			SNRNP48
			SNRPB2
			SNRPC
			SRBD1
			STXBP1
			SUZ12
			SYMPK
			TCEA1
			TCF20
			THOC1
			THUMPD3
			TNPO2
			TP53
			TPM2
			TRIR
			WDHD1
			XPO6
			YY1
			ZC3HAV1L
			ZCCHC14
			ZFP36L1
			ZNF385A
			AFF4
			AJUBA
			ALDH6A1
			ALG13
			APOD
			ARF3
			ASS1
			AZGP1
			BCAS2
			BICD2
			BLM
			BRF2
			BST2
			BUD31
			CALR
			CCDC47
			CDC42
			CLK2
			CNOT10
			CNOT4
			CORO1A
			CWC25
			DDX53
			DHX34
			DHX40
			DYNC1LI1
			DYNLL1
			EED
			EHD4
			EIF1AD
			EIF1B
			EIF6
			EPPK1
			ERCC3
			ESRP1
			EZH2
			FAM83H
			FBRSL1
			GADD45GIP1
			GEMIN6
			GTF2E1
			HERC1
			HSPA1A
			HSPE1
			INTS10
			INTS3
			IREB2
			LIG4
			METTL1
			MFN1
			MRI1
			MRM2
			MRPL18
			MRPS18B
			MRPS33
			MRTFA
			MTERF1
			MTG1
			MVP
			NAF1
			NBPF10
			NCK1
			NQO1
			NRAS
			NUCKS1
			NUDT1
			NUP214
			NUP35
			OAS2
			P4HA1
			PABPC4L
			PAN2
			PAPOLA
			PARP2
			PDE12
			POLA1
			POLR3C
			PRMT3
			PRORP
			PTGES3
			R3HCC1
			RAB1B
			RANBP6
			RBM17
			REXO2
			RIOK3
			RPL36A
			RPS27A
			RPTOR
			RTCA
			RTN4
			SETX
			SF3B5
			SIN3A
			SLC25A11
			SLC4A1AP
			SMARCA1
			SMG6
			STAT3
			TARBP2
			TBCA
			TCEAL4
			TDRKH
			TGS1
			TNRC6C
			TRMT61B
			TTC3
			TTF2
			TYMS
			U2AF1L5
			UBA52
			UBFD1
			URM1
			ZNF768
			A1CF
			ACO1
			ADARB2
			AK4
			ARHGAP5
			ARPP21
			BAZ2A
			BCLAF3
			CBX8
			CDK5RAP1
			CHD1L
			CHD8
			CMTR1
			CNOT11
			COL14A1
			CPEB3
			CRNKL1
			DARS2
			DCLRE1C
			DDX43
			DHX35
			DIS3L2
			EHD1
			EIF1AY
			EIF3CL
			EIF3I
			ELOB
			ENDOU
			ERI1
			ERI3
			FAM83G
			FTO
			GLE1
			GTF2E2
			GTF3C5
			HINT3
			HMGA1
			IBA57
			IFIT3
			IRF5
			KHDRBS2
			KHNYN
			KMT2C
			LARS2
			LGALS3
			LRRFIP2
			LSM11
			LSM7
			MARF1
			MARS2
			MAZ
			MBD2
			MCTS1
			MFN2
			MGME1
			MRPL10
			MRPL30
			MRPL32
			MRPL49
			MRPS12
[truncated: 1,304 more rows]

## Sheet: Figure 3
Fig 3A		HK1-Vector-0GY	HK1-HNRNPD-0GY	HK1-Vector-6GY	HK1-HNRNPD-6GY		Fig 3B		HK1-shNC-0GY	HK1-shHNRNPD-0GY	HK1-shNC-6GY	HK1-shHNRNPD-6GY
	1	2.79	2.29	10.03	6.07			1	6.01	5.18	12.5	29.76
	2	2.92	2.21	10.23	6.04			2	8.12	6.95	14.2	25
	3	3.03	2.22	12.22	6.31			3	8.75	7.3	15.75	26.5
Fig 3C	DOSE	HK1-Vector			HK1-HNRNPD				Fig 3D	DOSE	HK1-shNC			HK1-shHNRNPD
	0	1	1	1	1	1	1			0	1	1	1	1	1	1
	2	0.41	0.4	0.4	0.57	0.58	0.59			2	0.558	0.513	0.48	0.25	0.26	0.24
	4	0.1881	0.1581	0.2081	0.3249	0.3449	0.3649			4	0.33	0.31	0.27	0.08	0.0925	0.06925
	6	0.068921	0.088921	0.07246	0.185193	0.215193	0.225193			6	0.1496	0.2196	0.1698	0.02	0.030625	0.0220937
	8	0.0282576	0.031742	0.0417424	0.10556	0.14556	0.14556			8	0.0886796	0.14368	0.0967962	0.005906	0.0110625	0.008375
Fig 3E	HK1-R	sgNC	HNRNPD KO	HNRNPD KO+HNRNPD		Fig 3G	DOSE	HK1-R-sgNC			HK1-R-HNRNPD KO			HK1-R-HNRNPD KO+HNRNPD
	1	12.44	31.54	12.41			0	1	1	1	1	1	1	1	1	1
	2	12.53	32.57	12.07			2	0.605	0.611	0.529	0.24	0.262	0.228	0.544	0.488	0.48
	3	12.29	29.77	12.28			4	0.297	0.328	0.285	0.077	0.068	0.056	0.356	0.365	0.362
							6	0.178	0.231	0.185	0.014	0.009	0.017	0.152	0.217	0.168
							8	0.14	0.172	0.122	0.003	0.0015	0.004	0.137	0.085	0.136
Fig 3H	Days	HK1-shNC-0GY					HK1-shHNRNPD-0GY					HK1-shNC-12GY					HK1-shHNRNPD-12GY
	14	48.22	33.1	22.7	46.3	34.7	46.1	41.02	46.7	45.1	39.9	47.86	36.84	30.29	46.66	43.71	30.18	35.03	38.23	46.91	46.9
	18	115.12	81.1	63.7	116.05	78.7	104.8	113.32	120.7	118.6	89.5	120.942	78.6462	57.3209	68.976	59.436	35.9526	39.8558	45.3174	48.0808	51.2584
	22	285.2	210.7	225.7	289.45	190.7	264.2	282.2	250.7	248.2	218.7	160.338	122.746	82.4729	79.828	75.383	43.1034	46.0162	53.8316	51.0427	57.2846
	26	514.32	385.1	327.7	524.05	374.7	409.6	510.12	496.7	514.6	387.9	274.46	187.72	115.14	116.54	90.44	44.74	46.84	56.64	46.84	56.64
	30	651.02	489.1	418.7	664.3	418.7	608.3	646.22	650.7	649.1	487.5	318.08	217.84	127.14	127.14	107.94	61.54	62.34	75.14	62.34	74.34
Fig 3J	weight	HK1-shNC-0GY	HK1-shHNRNPD-0GY	HK1-shNC-6GY	HK1-shHNRNPD-6GY
		660	740	360	65
		480	810	210	54
		600	710	160	49
		580	630	190	30
		450	410	100	23
Fig 3L	Photon flux(*106)	HK1-shNC-0GY	HK1-shHNRNPD-0GY	HK1-shNC-6GY	HK1-shHNRNPD-6GY
		226.93	202	58.87	7.324
		164.24	136.8	122.98	16.59
		205	211.9	64.76	18.05
		196.93	272	38.87	27.32
		149.62	242.2	77.34	10.806

## Sheet: Figure 4
Fig 4C	HNRNPD-EGFP(μmol/)	2.5(μmol/)	5(μmol/)	7.5(μmol/)	10(μmol/)
	1	1.784	2.912	3.241	8.883
	2	2.678	2.789	4.212	9.912
	3	1.723	4.012	3.378	7.345
	4	2.589	2.654	5.056	9.123
	5	1.812	3.099	6.399	6.789
Fig 4F	Time	Relative fluorescence intensity				Fig 4G	Time	Relative fluorescence intensity
	-4	1	1.05	0.98			-0.5	1	1.05	0.98
	-2	0.99	1.02	0.97			-0.25	1.01	1.06	0.98
	0	0.29	0.31	0.28			0	0.44	0.44	0.45
	10	0.42129	0.398512	0.446148			0.5	0.57	0.54	0.55
	20	0.505652	0.445215	0.492607			1	0.62	0.57	0.59
	30	0.572111	0.531355	0.592111			3	0.69	0.64	0.66
	60	0.67162	0.64162	0.719084			6	0.75	0.69	0.72
	90	0.714597	0.68	0.76			9	0.81	0.74	0.77
	120	0.747576	0.828452	0.835768			12	0.84	0.77	0.79
							15	0.852648	0.78	0.8
Fig 4I		FL	ΔIDR-N	ΔIDR-C	ΔIDR-C+IDR-C		Fig 4K		FL	ΔIDR-N	ΔIDR-C	ΔIDR-C+IDR-C
	1	3.375	2.126	0	2.164			1	6.8	7.5	1.29	9.2
	2	3.142	2.345	0.123	2.1			2	6.789	7.5	1.234	8.123
	3	3.576	3.21	0.045	4.2			3	7.123	8.25	0.8	8.456
	4	3.891	2.789	0.178	3.75			4	8	8.999	1.5	8.789
	5	3.234	3.499	0.002	4.499			5	5.501	7.001	1.799	9

## Sheet: Figure 5
Fig 5F-1	Distance(μm)	HNRNPD	G3BP1	Fig 5F-2	Distance(μm)	HNRNPD	G3BP1	Fig 5F-3	Distance(μm)	HNRNPD	G3BP1		Fig 5G-left	Cells with cluster(%)		0GY	6GY	ISRIB+6GY		Fig 5G-right	Cluster Index		0GY	6GY	ISRIB+6GY
	0	0	108		0	66	88		0	59	43				1	5.7	15.1	5.6				1	1	18	4
	0.00822	0	108		0.01968	66	88		0.01953	59.167	42.33				2	0	17.9	2				2	5	15	2
	0.01645	0	108.45		0.03937	66	88		0.03906	57.709	38.097				3	6.2	19.1	8.7				3	1	12	5
	0.02467	0	109		0.05905	70.997	97.81		0.05859	57.498	38				4	4.3	22.5	5.1				4	5	5	3
	0.03289	0	109		0.07874	68.14	107.974		0.07812	54.777	39.903				5	7.1	41.2	3.3				5	2	20	3
	0.04112	0	109		0.09842	67.404	106.575		0.09765	52.793	40.511				6	5	24.5	3.2				6	1	11	4
	0.04934	0	104.805		0.11811	68	103		0.11718	53.762	36.396				7	6.8	27.8	5.8				7	2	10	2
	0.05757	0	99		0.13779	71.452	102.975		0.13671	54	36				8	3.5	31.85	1.5				8	1	14	5
	0.06579	0	99		0.15748	73.228	99.632		0.15625	54	40.471				9	7.5	36.45	4				9	3	16	2
	0.07401	0	99		0.17716	73	101		0.17578	54	41				10	5.3	26.2	3.5				10	2	19	1
	0.08224	0	99		0.19685	80.275	114.741		0.19531	48.793	41.868				11	6	22.5	7.2				11	4	8	3
	0.09046	0	99		0.21653	84.052	118.746		0.21484	48	42				12	2.1	20.25	8.4				12	2	17	3
	0.09868	0	97.902		0.23622	83.058	117.227		0.23437	55.546	43.668				13	7.9	40.65	5				13	1	13	5
	0.10691	0	98		0.2559	76	115		0.2539	56.295	43.824				14	5.4	34.05	2.9				14	3	20	4
	0.11513	0	98		0.27559	75.668	117.653		0.27343	62.731	41.287				15	6.5	27	6.7				15	2	15	2
	0.12336	0	98		0.29527	75.58	123.725		0.29296	64.511	42.088
	0.13158	0	98		0.31496	79.835	128.542		0.31249	68.593	49.538		Fig 5J-left	Cells with cluster(%)		Vestor	HNRNPD	shNC	shHNRNPD		Fig 5J-right	Cluster Index		Vestor	HNRNPD	shNC	shHNRNPD
	0.1398	0	98.979		0.33464	89.819	134.948		0.33202	69.308	53.687				1	11.25	32.7	39.25	7.8				1	3	8	7	2
	0.14803	0	104.988		0.35433	90	135		0.35155	68.238	53.714				2	15.85	35.1	35	4.15				2	2	12	10	4
	0.15625	0	111		0.37401	82.642	139.415		0.37108	68	53				3	14.15	36.4	41.15	11.35				3	4	5	4	3
	0.16447	0	111		0.3937	86.451	137.56		0.39061	70.943	60.357				4	7.5	30.05	32.85	9.2				4	1	7	5	2
	0.1727	0	111		0.41338	92.472	142.259		0.41014	76.335	55.775				5	12.3	37.5	42.5	5				5	5	15	12	4
	0.18092	0	111		0.43307	92	152		0.42967	78	53				6	10.05	34.45	36.05	12.5				6	2	10	8	3
	0.18914	0	108.293		0.45275	94.85	160.808		0.44921	72.432	50.216				7	13.95	31.75	39.8	7.45				7	3	6	6	6
	0.19737	0	111.254		0.47244	105.212	198.326		0.46874	70.123	49.141				8	16.6	35.65	30.25	10.25				8	4	11	3	1
	0.20559	0	115		0.49212	109.113	217.508		0.48827	71.496	48.669				9	12.9	37.3	32.45	4.85				9	2	9	9	4
	0.21382	0	115		0.51181	139.751	252.047		0.5078	69.419	50.286				10	14.7	31	30.6	6.4				10	4	4	10	2
	0.22204	0	115		0.53149	143	255		0.52733	67.679	50.148				11	7.65	27.85	26.9	3.25				11	1	14	6	3
	0.23026	0	116.813		0.55118	142.536	255		0.54686	67.251	50.185				12		40.2	45	14.15				12	4	12	3	1
	0.23849	0	121		0.57086	152.798	255		0.56639	65.785	47.385				13	6.2	44.6	38.7	8.6				13	3	5	11	4
	0.24671	0	124.988		0.59055	166.648	255		0.58592	65	45				14	3	25	42.05	15				14	2	9	4	3
	0.25493	0	127		0.61023	177	255		0.60545	59.097	47.952				15	11	33.65	29.35	2.9				15	2	3	5	2
	0.26316	0	127		0.62992	180.05	255		0.62498	55	50
	0.27138	0	127		0.6496	183.57	255		0.64451	56.128	46.617
	0.27961	0	128.305		0.66929	173	255		0.66404	57	44
	0.28783	0	127.804		0.68897	203.674	255		0.68357	59.687	40.775
	0.29605	0	120.227		0.70866	210	255		0.7031	61.815	37.894
	0.30428	0	118		0.72834	188.323	250.262		0.72263	59.704	39.55
	0.3125	0	126.293		0.74803	167.073	238.492		0.74216	58.639	42.445
	0.32072	0	133		0.76771	148.492	195.82		0.7617	56.132	46.105
	0.32895	0	133		0.7874	132.518	145.938		0.78123	54.48	50.96
	0.33717	0	135.417		0.80708	127.948	138.554		0.80076	61.544	50.636
	0.34539	0	142.305		0.82677	112.093	104.202		0.82029	70	48
	0.35362	0	142.644		0.84645	108.705	98.782		0.83982	70.863	50.159
	0.36184	0	141.193		0.86614	85.491	78.681		0.85935	69.907	55.093
	0.37007	0	141		0.88582	74	69		0.87888	67	58
	0.37829	0	141		0.9055	70.891	67.446		0.89841	70.137	56.432
	0.38651	0	141.375		0.92519	67.197	66		0.91794	75	54
	0.39474	0	142		0.94487	62.572	64.395		0.93747	72.749	54.982
	0.40296	0	140.414		0.96456	56	61		0.957	67.568	56.595
	0.41118	0	139		0.98424	55.959	60.834		0.97653	64.366	59.313
	0.41941	0	139		1.00393	55.261	57.63		0.99606	60.7	64.925
	0.42763	0	139		1.02361	57.073	60.627		1.01559	61.807	63.488
	0.43586	0	139		1.0433	47.417	58.513		1.03512	66.511	59.894
	0.44408	0	139.154		1.06298	42	56		1.05466	64.855	61.004
	0.4523	0	139.879		1.08267	39.772	56.891		1.07419	62	66
	0.46053	0	140		1.10235	39.425	58.808		1.09372	62	64.441
	0.46875	0	140		1.12204	40.937	57.712		1.11325	62	60
	0.47697	0	140		1.14172	41	57		1.13278	63.401	57.665
	0.4852	0	133.595		1.16141	41	57		1.15231	68	50
	0.49342	0	130		1.18109	41.29	57.29		1.17184	65.055	50.443
	0.50164	0	130		1.20078	43.953	60.756		1.19137	57.48	53.48
	0.50987	0	130		1.22046	45	59		1.2109	58.422	53.593
	0.51809	0	130		1.24015	40.57	62.446		1.23043	57.546	50.463
	0.52632	0	130		1.25983	37.233	63.358		1.24996	58.441	51.543
	0.53454	0	127.667		1.27952	39.74	52.999		1.26949	61.793	47.995
	0.54276	0	112.9		1.2992	36	37		1.28902	63	47
	0.55099	0	110		1.31889	35.798	36.81		1.30855	62.656	46.771
	0.55921	0	110		1.33857	38.745	41.887		1.32808	60	45
	0.56743	0	110.544		1.35826	39.534	45.202		1.34762	60.088	45.881
	0.57566	0	120.309		1.37794	41.316	43.394		1.36715	61	55
	0.58388	0	109.873		1.39763	42	41		1.38668	60.322	54.322
	0.59211	0	108		1.41731	35.515	37.721		1.40621	49.789	43.841
	0.60033	0	108		1.437	39.751	37.098		1.42574	49.314	43.464
	0.60855	0	108		1.45668	50.138	37.796		1.44527	56.652	47.551
	0.61678	0	104.955		1.47637	42	34		1.4648	58.649	48.229
	0.625	0	102.453		1.49605	42	34		1.48433	56.85	48.39
	0.63322	0	107		1.51574	44.434	35.342		1.50386	56.33	47.551
	0.64145	0	107		1.53542	43.824	29.571		1.52339	56.969	52.815
	0.64967	0	107		1.55511	45.389	33.244		1.54292	57	53
	0.65789	0	107.042		1.57479	34.781	27.825		1.56245	54.172	51.115
	0.66612	0	112.118		1.59448	40.592	30.971		1.58198	54	51
	0.67434	0	114		1.61416	34.302	23.197		1.60151	60.414	54.665
	0.68257	0	116.411		1.63385	41.367	24.766		1.62104	61	55
	0.69079	0	126.054		1.65353	47.076	26.481		1.64057	62.815	52.469
	0.69901	0	128		1.67322	49	30		1.66011	63.458	55.123
	0.70724	0	130.139		1.6929	45.244	27.746		1.67964	68.483	56.425
	0.71546	0	134		1.71259	44.083	27		1.69917	68.053	58.33
	0.72368	0	134		1.73227	33.751	19.967		1.7187	64.407	63.043
	0.73191	0	133.085		1.75195	43.368	26.021		1.73823	71.53	66.247
	0.74013	0	131.018		1.77164	37.901	22.095		1.75776	72	67
	0.74836	0	131		1.79132	39.896	19.041		1.77729	77.581	66.203
	0.75658	0	141.604		1.81101	40.291	23.917		1.79682	79	66
	0.7648	0	146		1.83069	28.092	24.975		1.81635	88.251	74.48
	0.77303	0	146		1.85038	32	29		1.83588	91	77
	0.78125	0	139.429		1.87006	29.651	25.997		1.85541	96.211	77.744
	0.78947	0	123.713		1.88975	37.057	32.585		1.87494	98.07	76.731
	0.7977	0	119		1.90943	36.698	29.863		1.89447	96.289	72.687
	0.80592	0	119		1.92912	34.285	23.105		1.914	95.189	75.295
	0.81414	0	119		1.9488	31.223	22.413		1.93353	101.966	81.754
	0.82237	0	119		1.96849	43.361	38.262		1.95307	104.3	83.96
	0.83059	0	103.418		1.98817	31.719	26.676		1.9726	105.077	88.017
	0.83882	0	89.381		2.00786	52.534	41.155		1.99213	107	90
	0.84704	0	89		2.02754	36.267	28.056		2.01166	104.445	102.137
	0.85526	0	89		2.04723	56.649	47.28		2.03119	103	109
	0.86349	0	89		2.06691	53.743	41.82		2.05072	125.044	125.533
	0.87171	0	88.894		2.0866	77.566	57.62		2.07025	139	136
	0.87993	0	81.763		2.10628	71.663	53.531		2.08978	148.96	148.89
	0.88816	0	81		2.12597	67.59	50.469		2.10931	152.511	155.225
	0.89638	0	81		2.14565	44.104	29.927		2.12884	158.297	158.411
	0.90461	0	81		2.16534	96.912	65.762		2.14837	172.125	177.123
	0.91283	0	81		2.18502	56.995	38.127		2.1679	176.718	189.815
	0.92105	0	78.565		2.20471	97.803	64.663		2.18743	183.346	208.27
	0.92928	0	72.964		2.22439	84.643	54.121		2.20696	186.599	220.59
	0.9375	0	73		2.24408	131.477	77.383		2.22649	197.308	212.093
	0.94572	0	73		2.26376	137.595	81.2		2.24603	212	205
	0.95395	0	73		2.28345	150.663	90.953		2.26556	224.141	213.405
	0.96217	0	73		2.30313	209.501	124.108		2.28509	238	223
	0.97039	0	74.526		2.32282	154.023	83.892		2.30462	245.489	222.119
	0.97862	0	75.849		2.3425	65.15	37.551		2.32415	255	221
	0.98684	0	76		2.36219	147.979	94.591		2.34368	233.201	204.422
	0.99507	0	76		2.38187	114.688	73.953		2.36321	205.467	185.599
	1.00329	0	76		2.40156	133.446	98.383		2.38274	196.962	171.973
	1.01151	0	73.42		2.42124	167.38	123.462		2.40227	185.952	146.361
	1.01974	0	68.462		2.44093	118.912	96.528		2.4218	175.065	131.235
	1.02796	0	75		2.46061	216.006	175.443		2.44133	156.176	104.476
	1.03618	0	75		2.4803	106.72	87.776		2.46086	150.974	97.634
	1.04441	0	74.239		2.49998	224.611	184.974		2.48039	139	83
	1.05263	0	67.713		2.51967	131.775	98.051		2.49992	132.216	85.159
	1.06086	0	66		2.53935	106.535	77.016		2.51945	117	90
	1.06908	0	79.124		2.55904	69.462	50.77		2.53899	108.542	89.436
	1.0773	0	90		2.57872	120.841	92.869		2.55852	87	88
	1.08553	0	90		2.59841	51.655	35.155		2.57805	91.859	86.023
	1.09375	0	86.955		2.61809	128.245	89.169		2.59758	98.631	81.484
	1.10197	0	83		2.63777	35.68	24.924		2.61711	99.952	78.159
	1.1102	0	83		2.65746	123.849	79.377		2.63664	99.713	76.924
	1.11842	0	93.876		2.67714	57.678	37.322		2.65617	79.934	69.233
	1.12664	0	99		2.69683	108.007	70.468		2.6757	80.781	67.613
	1.13487	0	98.637		2.71651	85.963	55.538		2.69523	88	61
	1.14309	0	94.287		2.7362	82.47	51.456		2.71476	85.392	61.326
	1.15132	0	93		2.75588	1.534	0.902		2.73429	72	63
	1.15954	0	93.867		2.77557	68.394	41.727		2.75382	72.273	63.41
	1.16776	0	98.689		2.79525	5.083	3.684		2.77335	74	66
	1.17599	0	100		2.81494	43.337	31.016		2.79288	72.678	65.229
	1.18421	0	92.604		2.83462	21.209	16.251		2.81241	62.952	59.74
	1.19243	0	82		2.85431	29.43	27.591		2.83194	64.663	60.44
	1.20066	0	82		2.87399	32.873	31.391		2.85148	66.238	57.286
	1.20888	0	82.77		2.89368	31.068	35.999		2.87101	65.992	59.377
	1.21711	0	84.837		2.91336	11.894	14.386		2.89054	72.123	63.405
	1.22533	0	84.347		2.93305	18.983	21.911		2.91007	71.461	65.716
	1.23355	0	71.296		2.95273	11.121	15.102		2.9296	77	54
	1.24178	0	67		2.97242	13.202	13.202		2.94913	76.996	54.004
	1.25	0	67		2.9921	24.42	24.42		2.96866	76.009	54.991
	1.25822	0	67		3.01179	10.418	9.49		2.98819	76	55
	1.26645	0	66.843		3.03147	29.28	27.7		3.00772	71.176	64.648
	1.27467	0	64.323		3.05116	5.565	5.72		3.02725	80.515	56.436
	1.28289	0	66		3.07084	31.102	35.181		3.04678	80.885	55.542
	1.29112	0	66		3.09053	19.142	21.711		3.06631	63.471	55.916
	1.29934	0	66		3.11021	31.161	36.187		3.08584	65.088	56
	1.30757	0	65.426		3.1299	5.208	6.112		3.10537	74.736	55.656
	1.31579	0	62.943		3.14958	35.97	42.589		3.1249	78.33	55.784
	1.32401	0	59.498		3.16927	5.725	6.782		3.14444	65.238	53.335
	1.33224	0	59		3.18895	36.851	38.599		3.16397	63	53
	1.34046	0	59		3.20864	9.43	10.301		3.1835	61.308	47.079
	1.34868	0	59		3.22832	31.928	32.975		3.20303	61	46
	1.35691	0	61.55		3.24801	14.347	12.933		3.22256	59.361	44.361
	1.36513	0	61.278		3.26769	27.419	23.614		3.24209	59	44
	1.37336	0	58		3.28738	25.127	21.362		3.26162	64.551	44.793
	1.38158	0	58		3.30706	55.071	48.09		3.28115	66.123	45.247
	1.3898	0	58		3.32675	20.809	20.14		3.30068	67.263	46.571
	1.39803	0	59.051		3.34643	43.131	42.344		3.32021	71.912	47.374
	1.40625	0	61.952		3.36612	23.553	22.948		3.33974	78.938	47.133
	1.41447	0	56.749		3.3858	30.627	29.121		3.35927	80.379	46.035
	1.4227	0	51		3.40549	25.079	25.438		3.3788	81.538	52.165
	1.43092	0	51		3.42517	15.63	17.555		3.39833	82	55
	1.43914	0	51		3.44486	26.301	29.71		3.41786	75.128	45.379
	1.44737	0	51		3.46454	2.476	2.91		3.4374	72	41
	1.45559	0	51		3.48423	34.123	41.471		3.45693	87.859	42.322
	1.46382	0	52.221		3.50391	53.582	60.368		3.47646	79.811	44.295
	1.47204	0	53		3.52359	39.064	42.266		3.49599	71	45
	1.48026	0	53		3.54328	38.887	41.318		3.51552	70.804	44.75
	1.48849	0.9547	52.523		3.56296	42.397	44.18		3.53505	70.101	45
	1.49671	3.855	51.073		3.58265	27.804	26.473		3.55458	69.717	45.673
	1.50493	4	51.544		3.60233	43.92	39.767		3.57411	68.291	45.463
	1.51316	4	58.432		3.62202	17.605	16.113		3.59364	65.765	47.291
	1.52138	3.4441	59.332		3.6417	44.021	40.234		3.61317	64.154	48.185
	1.52961	0.5438	50.631		3.66139	12.717	15.225		3.6327	62.916	53.96
	1.53783	0	49		3.68107	33.358	32.716		3.65223	62	59
	1.54605	0	49		3.70076	31.943	31.799		3.67176	62.515	59
	1.55428	0.3746	53.308		3.72044	42.14	41.57		3.69129	63	59
	1.5625	1.7523	69.151		3.74013	42.259	44.668		3.71082	61.044	58.022
	1.57072	1.0211	71.511		3.75981	34	46		3.73036	59	57
	1.57895	0	71		3.7795	34	46.596		3.74989	58.537	59.106
	1.58717	0	71		3.79918	34	51		3.76942	58	59.925
	1.59539	0	71						3.78895	55.798	61.676
	1.60362	0	77.725						3.80848	53.286	61.282
	1.61184	0	90.737						3.82801	53.078	59.937
	1.62007	0	82.761						3.84754	53.802	59.22
	1.62829	0	81						3.86707	50.551	55.551
	1.63651	0	81						3.8866	47.59	53.7
	1.64474	0	81						3.90613	52	60
	1.65296	0	81.906						3.92566	57.154	54.502
	1.66118	0	80.674						3.94519	67	44
	1.66941	0	78						3.96472	67.952	45.903
	1.67763	0	78						3.98425	70	50
	1.68586	0	78						4.00378	76.396	46.22
	1.69408	0	78						4.02331	92	37
	1.7023	0	74.324						4.04285	90.678	37.529
	1.71053	0	69.553						4.06238	87	39
	1.71875	0	69						4.08191	89.855	38.762
	1.72697	0	69						4.10144	97.921	38
	1.7352	0	69						4.12097	94.551	39.556
	1.74342	0	68.879						4.1405	86.022	45.022
	1.75164	0	67.006						4.16003	84.994	44.797
	1.75987	0	67						4.17956	82.943	46.119
	1.76809	0	67						4.19909	81.421	48.218
	1.77632	0	67						4.21862	68	55
	1.78454	0	67						4.23815	67.339	54.868
	1.79276	0	68.795						4.25768	63	54
	1.80099	0	76.372						4.27721	62.366	54.317
	1.80921	0	78						4.29674	57	57
	1.81743	0	78						4.31627	57	57.396
	1.82566	0	78						4.33581	56.917	61.03
	1.83388	0	81.459						4.35534	56.035	51.304
	1.84211	0.5921	83.592						4.37487	53.846	52.819
	1.85033	1.9698	84.97						4.3944	50.987	50.982
	1.85855	2	85						4.41393	52.476	52.921
	1.86678	2	85						4.43346	50	46
	1.875	2.9517	89.758
	1.88322	5	100
	1.89145	5	100
	1.89967	4.8822	100.353
	1.90789	4.1934	102.42
	1.91612	4	103
	1.92434	10.0091	108.341
	1.93257	13	111
	1.94079	13	111
	1.94901	11.4955	107.74
	1.95724	7.3625	98.785
	1.96546	6.1208	96.535
	1.97368	4	93
	1.98191	4	93
	1.99013	4	93
	1.99836	3.2326	91.465
	2.00658	2	89
	2.0148	1.3565	88.356
	2.02303	1	88
	2.03125	1	88
	2.03947	1	88
	2.0477	0.2205	81.519
	2.05592	0	84
	2.06414	0	84
	2.07237	0	84
	2.08059	0	84
	2.08882	0	82.308
	2.09704	0	77.381
	2.10526	0	78
	2.11349	0	78
	2.12171	0	78
	2.12993	0	78
	2.13816	0	71.733
	2.14638	0	64.653
	2.15461	0	64
	2.16283	0	64
	2.17105	0	64
	2.17928	0	62.26
	2.1875	0	54.112
	2.19572	0	55.662
	2.20395	0	56
	2.21217	0	56
	2.22039	0	56
	2.22862	0	58.477
	2.23684	0	59.202
	2.24507	0	56
	2.25329	0	56
	2.26151	0	56
	2.26974	0	56.363
	2.27796	0	58.538
	2.28618	0	59.492
	2.29441	0	60
	2.30263	0	60.021
	2.31086	0	60.746
	2.31908	0	61
	2.3273	0	61
	2.33553	0	63.502
	2.34375	0	65
	2.35197	1.1148	63.514
	2.3602	3	61
	2.36842	3	61
	2.37664	2.861	61.556
	2.38487	1.4834	67.066
	2.39309	1	69
	2.40132	6.0544	67.556
	2.40954	8	67
	2.41776	8	67
	2.42599	6.5831	67
	2.43421	1.7613	67
	2.44243	0.6526	63.526
	2.45066	0	57
	2.45888	0	57
	2.46711	0	57
	2.47533	0	55.323
	2.48355	0	52
	2.49178	0	49.906
	2.5	0	49
	2.50822	0	49
	2.51645	0	49
	2.52467	0	49.598
	2.53289	0	51.414
	2.54112	0	57.613
	2.54934	0	59
	2.55757	0	59
	2.56579	0	55.647
	2.57401	0	44.77
	2.58224	0	44.58
	2.59046	0	45.958
	2.59868	0	46
	2.60691	0	46
	2.61513	0	43.704
	2.62336	0	42
	2.63158	0	39.885
	2.6398	0	37
	2.64803	0	37
	2.65625	0	37.399
	2.66447	0	38.849
	2.6727	0	39
	2.68092	0	40.668
	2.68914	0	42
	2.69737	0	42
	2.70559	0	40.9
	2.71382	0	40
	2.72204	0	40

## Sheet: Figure 6
Fig 6C	input（%）	IGG-1	IGG-2	IGG-3	IP-FL	IP-ΔRRM1	IP-ΔRRM2		Fig 6D	input（%）	IGG-1	IGG-2	IGG-3	IGG-4	IP-vector	IP-fl	IP-ΔRRM1	IP-ΔRRM1+RRM1
		1.6176	1.36024	1.3139	20.5898	2.73939	12.6745				1.4082	1.33224	1.05253	1.50928	2.85572	20.0267	2.31957	12.9408
		1.60643	1.38882	1.36024	20.3063	2.81641	13.2127				1.36024	1.18415	1.35084	1.33224	3.125	15.1774	3.16862	13.2127
		1.55171	1.3139	1.4082	10.9576	2.70168	14.7624				1.32304	1.51977	1.58431	1.55171	2.87559	18.1747	3.16862	17.3139
		1.3139	1.42786	1.16785	7.27958	2.85572	13.4903				0	1.49885	1.25167	1.26914	0	18.5565	2.81641	14.2596
Fig 6E-1	Distance(μm)	GRAMD4	HNRNPD	Fig 6E-2	Distance(μm)	GRAMD4	HNRNPD		Fig 6E-3	Distance(μm)	GRAMD4	G3BP1	Fig 6E-4	Distance(μm)	GRAMD4	G3BP1		Fig 6F-1	Distance(μm)	GRAMD4	TIA1	Fig 6F-2	Distance(μm)	GRAMD4	USP10	Fig 6F-3	Distance(μm)	GRAMD4	EIF4G	Fig 6F-4	Distance(μm)	GRAMD4	EDC4		Fig 6G	% of GRAMD4 puncta overlapping with marker-positive granules	marker	TIA1	USP10	EIF4G	EDC4		Fig 6J	GRAMD4-Relative mRNA expression	HK1-R+6GY	HK1-R+6GY+ISRIB
	0	99	46		0	122	78			0	36	64		0	41	42			0	14.6667	0		0	118	90		0	185	64		0	63.75	14				1	10	68.75	86.05	32			1	0.870551	1.24186
	0.082	103.172	56.452		0.0833	119.156	78.991			0.03999	47.0817	49.5045		0.1	55.253	39.817			0.06711	16.8729	19.034		0.06452	116.963	69.21		0.06431	162.28	62.132		0.06494	67.605	13.335				2	5.83	55.8	88.8	38.99			2	0.76313	1.02278
	0.1639	110.611	63.038		0.1667	124.798	73.976			0.07999	43	54		0.2	72.937	42.145			0.13423	15.4079	19.478		0.12903	122.358	56.395		0.12862	156.018	55.447		0.12987	72.714	11.089				3	19.95	67.5	77.07	32.31			3	0.926588	0.551908
	0.2459	108.834	62.715		0.25	119.284	72.346			0.11998	43.8962	50.8632		0.3	99.29	42.194			0.20134	13.7458	17.153		0.19355	125.111	68.111		0.19293	175.715	50.38		0.19481	72.092	10.708				4	7.83	64.3	89.05	25.32			4	1.6245	0.504351
	0.3279	107.184	61.787		0.3333	115.73	69.658			0.15998	53.9811	48.7946		0.4	109.46	40.268			0.26846	11.5376	21.471		0.25806	123.272	74.914		0.25723	180.886	49.135		0.25974	71.393	9.071				5	8.56	45.68	72.02	37.99
	0.4098	102.215	57.472		0.4167	107.127	63.104			0.19997	74.6132	45.8915		0.5	85.643	40.921			0.33557	6.4007	4.456		0.32258	109.864	79.481		0.32154	172.971	52.002		0.32468	71.132	11.942				6	7.9	60.54	75.35	45.4
	0.4918	101.383	54.658		0.5	101.169	62.647			0.23997	76	45		0.6	85.525	44.75			0.40268	8.862	18.352		0.3871	95.444	83.444		0.38585	159.56	56.782		0.38961	75.089	17.393				7	10.18	61.64	62.63	32.45
	0.5738	100.978	54.004		0.5833	99.849	66.161			0.27996	72.0959	42.8877		0.7	83.635	55.393			0.4698	10.1811	22.847		0.45161	96.086	71.852		0.45016	135.855	59.342		0.45455	78	20.453				8	7.57	53.42	50.78	26.38
	0.6557	99.7753	50.501		0.6667	97.006	65.666			0.31996	69.0755	47.4151		0.8	97.67	85.04			0.53691	10.7813	1.057		0.51613	88.012	64.074		0.51447	150.882	59.664		0.51948	84.446	31.5				9	14.3	46.78	80.68	12.32
	0.7377	98.0775	49.254		0.75	94.927	64.448			0.35995	73.9543	55.9912		0.9	125.353	116.643			0.60403	15.0359	28.099		0.58065	85	58		0.57878	127.571	64.245		0.58442	91.692	41.766				10	10.51	31.82	73.25	28.1
	0.8197	95.8383	47.748		0.8333	88.408	58.74			0.39995	74.8799	74.8112		1	163.597	177.444			0.67114	13.696	18.148		0.64516	70.037	41.012		0.64309	119.879	65.24		0.64935	97.786	59.911				11	5.29	50.83	84.15	38.67
	0.9016	96.5533	50.765		0.9167	85.957	61.241			0.43994	70.0943	64.4481		1.1	203.141	243.714			0.73826	14.6182	21.558		0.70968	83.951	36.111		0.7074	104.109	70.387		0.71429	118.393	81.806				12	10.44	59.07	83.02	34.91
	0.9836	93.2644	49.098		1	89.911	61.204			0.47994	70	64		1.2	204.466	253.692			0.80537	14.5437	28.101		0.77419	77.667	35.111		0.7717	90.456	73.656		0.77922	130.286	100				13	13.54	70.66	73.81	32.8
	1.0656	93.3349	49.725		1.0833	94.25	60.7			0.51993	57.9911	69.6743		1.3	205	255			0.87248	15.9604	5.061		0.83871	70.926	39.16		0.83601	94.652	75.919		0.84416	154.232	132.056				14	10.13	51.03	82.6	32.42
	1.1475	90.3425	48.583		1.1667	103.12	68.443			0.55993	55.2085	68.9294		1.4	192.295	223.151			0.9396	10.8184	34.204		0.90323	70.531	44.247		0.90032	98.521	77.284		0.90909	179.5	157.5				15	14.46	65.9	73.18	22.91
	1.2295	92.0285	50.734		1.25	115.294	89.534			0.59992	61.1887	62.1085		1.5	152.753	145.702			1.00671	13.6834	23.373		0.96774	69.667	50.778		0.96463	102.571	72.447		0.97403	216.509	169.935
	1.3115	96.9121	52.91		1.3333	137.473	114.03			0.63992	59.6604	62.5472		1.6	112.795	96.682			1.07383	16.2497	19.727		1.03226	73.593	61.901		1.02894	130.485	66.615		1.03896	223.661	172.5		Fig 6O	DOSE	HK1-R-Vector			HK1-R-shHNRNPD			HK1-R-shGRAMD4			HK1-R-shHNRNPD+shGRAMD4
	1.3934	100.931	59.176		1.4167	172.811	151.013			0.67991	54.7642	56.0189		1.7	86.396	67.016			1.14094	15.2834	21.38		1.09677	80.321	86.173		1.09325	127.717	61.816		1.1039	233.739	173.819			0	1	1	1	1	1	1	1	1	1	1	1	1
	1.4754	95.4643	54.7		1.5	195.867	191.002			0.71991	66.9727	52.8119		1.8	56.036	52.906			1.20805	17.9147	42.733		1.16129	102	104		1.15756	120.463	61.284		1.16883	228.929	162.571			2	0.532	0.572	0.542	0.35	0.45	0.442	0.672	0.627	0.67	0.511	0.539	0.588
	1.5574	91.7697	52.67		1.5833	206.916	205.298			0.7599	77	40		1.9	46.785	56.185			1.27517	18.0978	46.889		1.22581	125.012	131.802		1.22186	130.113	61.217		1.23377	223.176	145.06			4	0.375	0.357	0.381	0.196	0.142	0.236	0.526	0.513	0.596	0.37	0.413	0.352
	1.6393	88.0033	51.207		1.6667	224.959	215.911			0.7999	76.6792	40.3208		2	40.603	49.215			1.34228	17.902	44.665		1.29032	158.37	148.914		1.28617	130.179	69.092		1.2987	211.321	119.143			6	0.22	0.209	0.241	0.077	0.081	0.059	0.425	0.383	0.461	0.237	0.276	0.293
	1.7213	84.0711	47.537		1.75	239.065	227.781			0.83989	75.6321	45.2311		2.1	29.668	43.959			1.4094	18.0501	48.033		1.35484	179.667	162.222		1.35048	127.183	94.33		1.36364	181.203	88.406			8	0.098	0.195	0.155	0.017	0.008	0.015	0.372	0.285	0.254	0.141	0.179	0.182
	1.8033	82.9077	45.234		1.8333	234.211	245.798			0.87989	74.4717	58.5755		2.2	18.111	43.44			1.47651	18.0642	64.14		1.41935	196.58	157.988		1.41479	136.57	151.965		1.42857	153.339	81.268
	1.8852	86.2025	46.238		1.9167	248.247	253.394			0.91988	71.7742	60.9257		2.3	28.167	32.822			1.54362	11.9185	80.203		1.48387	194.605	153.79		1.4791	156.434	231.812		1.49351	139.074	81.199			DOSE	C666-1-R-Vector			C666-1-R-shHNRNPD			C666-1-R-shGRAMD4			C666-1-R-shHNRNPD+shGRAMD4
	1.9672	92.2578	47.902		2	246.818	255			0.95988	67.3816	55.9181		2.4	30.568	36.782			1.61074	16.4947	71.686		1.54839	180.333	148.667		1.54341	211.769	255		1.55844	127.5	82.857			0	1	1	1	1	1	1	1	1	1	1	1	1
	2.0492	96.9106	56.773		2.0833	249.046	255			0.99987	67	54		2.5	40.999	43.502			1.67785	13.2282	58.184		1.6129	154.617	126.716		1.60772	253.095	255		1.62338	128.19	93.926			2	0.509	0.549	0.616	0.416	0.331	0.409	0.689	0.66	0.697	0.567	0.537	0.556
	2.1311	100.548	55.198		2.1667	255	255			1.03987	67.7052	55.0481		2.6	62.108	43.974			1.74497	13.3613	79.983		1.67742	122.617	100.988		1.67203	255	255		1.68831	137.214	134.661			4	0.365	0.372	0.466	0.111	0.156	0.153	0.553	0.493	0.571	0.441	0.41	0.379
	2.2131	101.975	56.637		2.25	255	255			1.07986	60.5386	69.1755		2.7	82.281	38.759			1.81208	15.4182	100.387		1.74194	116	92		1.73633	255	255		1.75325	139.281	152.328			6	0.239	0.195	0.211	0.042	0.036	0.06	0.443	0.424	0.485	0.289	0.282	0.239
	2.2951	105.576	62.113		2.3333	254.943	255			1.11986	55	66.5094		2.8	81.483	44.091			1.87919	17.9764	107.033		1.80645	109.136	86.765		1.80064	255	242.25		1.81818	148	201.5			8	0.135	0.092	0.139	0.005	0.006	0.009	0.265	0.372	0.366	0.163	0.179	0.146
	2.377	107.306	63.734		2.4167	255	246.549			1.15985	55	65		2.9	85.985	47.133			1.94631	19.0448	108.835		1.87097	109.63	80.926		1.86495	249.951	190.68		1.88312	149.487	210.895
	2.459	112.312	67.442		2.5	232.414	220.308			1.19985	62.2352	70.7145		3	102.275	59.92			2.01342	20.4612	99.315		1.93548	115	81.222		1.92926	219.514	113.46		1.94805	161.161	214.821
	2.541	120.67	76.176		2.5833	205.223	196.795			1.23984	67.9967	71.9649		3.1	114.67	74.588			2.08054	25.3483	116.631		2	130.519	91.926		1.99357	200.231	72.12		2.01299	167.819	195.982
	2.623	126.502	85.342		2.6667	183.302	173.355			1.27984	67.7358	74.566		3.2	129.497	83.851			2.14765	32.5003	119.231		2.06452	134.222	110.074		2.05788	163.078	46.523		2.07792	172.446	185.536
	2.7049	124.073	87.627		2.75	179.513	164.549			1.31983	66	75		3.3	144.329	93.94			2.21477	44.3241	105.08		2.12903	136.444	113.444		2.12219	170.889	38.553		2.14286	160.712	137.319
	2.7869	125.519	93.349		2.8333	184.084	168.692			1.35983	67.4906	78.7264		3.4	140.028	117.37			2.28188	49.4222	89.768		2.19355	131.704	129.543		2.1865	157.625	34.86		2.20779	152.643	108.75
	2.8689	131.273	99.985		2.9167	198	187.089			1.39982	66.3896	76.7602		3.5	142.206	165.881			2.34899	40.3493	86.637		2.25806	142.062	142.16		2.2508	169.989	35.299		2.27273	139.953	95.531
	2.9508	131.262	102.767		3	179.52	164.865			1.43982	63.1132	66.5849		3.6	122.443	160.002			2.41611	31.4083	76.507		2.32258	135	155		2.31511	152.518	36.161		2.33766	117.821	81.893
	3.0328	134.776	110.836		3.0833	157.915	137.624			1.47981	60.2171	72.4743		3.7	110.691	150.493			2.48322	27.4181	69.078		2.3871	166.901	143.494		2.37942	133.392	41.923		2.4026	113.525	77.411
	3.1148	134.934	118.838		3.1667	135.731	119.663			1.51981	58	78		3.8	93.403	120.339			2.55034	20.8019	62.38		2.45161	195.42	144.457		2.44373	123.155	48.258		2.46753	115.018	77.089
	3.1967	135.168	126.06		3.25	111.55	98			1.5598	58	78		3.9	85.873	100.268			2.61745	14.3976	64.309		2.51613	203.333	147.667		2.50804	112.124	57.407		2.53247	101.953	70.554
	3.2787	133.087	123.549		3.3333	90.201	77.195			1.5998	62.6518	86.2894		4	78.058	86.972			2.68456	14.5316	69.091		2.58065	193.914	148.272		2.57235	127.03	69.499		2.5974	95.875	72.107
	3.3607	129.973	125.667		3.4167	76.664	66.018			1.63979	62.4439	90.7358		4.1	86.78	74.959			2.75168	13.5	85.667		2.64516	186.63	142.568		2.63666	134.163	87.473		2.66234	87.638	74.23
	3.4426	135.682	124.566		3.5	69.817	59.927			1.67979	62	88		4.2	104.547	67.762			2.81879	14.6443	96.833		2.70968	175.111	139.778		2.70096	136.204	99.734		2.72727	90.125	80.5
	3.5246	137.447	124.116		3.5833	75.437	56.076			1.71978	61.283	88.8066		4.3	84.165	66.158			2.88591	15.1241	107.933		2.77419	160.284	134.444		2.76527	150.012	91.542		2.79221	96.536	105.417
	3.6066	135.933	126.771		3.6667	85.535	53.934			1.75977	57.476	98.9121		4.4	122.335	65.547			2.95302	11.9804	118.911		2.83871	133.617	122.519		2.82958	145.961	78.614		2.85714	99	122.929
	3.6885	131.373	125.73		3.75	95.354	56.772			1.79977	68.8426	112.887		4.5	132.456	71.117			3.02013	15.398	125.378		2.90323	119	116		2.89389	139.391	71.453		2.92208	115.158	172.415
	3.7705	133.491	128.59		3.8333	100.844	53.366			1.83976	68.5566	130.151		4.6	131.099	71.431			3.08725	15.626	130.006		2.96774	104.333	118.025		2.9582	125.716	73.22		2.98701	139.696	193.464
	3.8525	130.639	124.443		3.9167	98.989	55.971			1.87976	65.9387	128.509		4.7	117.738	67.874			3.15436	13.4755	121.901		3.03226	88.716	94.235		3.02251	128.892	76.58		3.05195	158.165	215.069
	3.9344	125.495	119.279		4	106.699	61.356			1.91975	62.9811	115.547		4.8	104.95	59.215			3.22148	11.4033	109.323		3.09677	89.778	80.444		3.08682	134.081	79.35		3.11688	179.821	222.804
	4.0164	120.371	119.651		4.0833	113.622	60.491			1.95975	60.219	115.214		4.9	100.382	52.374			3.28859	11.0105	89.378		3.16129	89.346	62.556		3.15113	145.776	94.16		3.18182	189.328	214.797
	4.0984	116.195	112.554		4.1667	120.586	69.308			1.99974	63.0943	98.0755		5	101.246	43.28			3.3557	10.4039	74.51		3.22581	94.506	62.012		3.21543	149.097	96.347		3.24675	186.554	182.054
	4.1803	115.56	114.11		4.25	138.438	75.791			2.03974	59.0736	102.892		5.1	96.994	52.553			3.42282	8.9976	54.845		3.29032	95.667	68.333		3.27974	152.561	103.999		3.31169	166.712	145.625
	4.2623	112.967	116.306		4.3333	155.4	82.6			2.07973	53.3336	100.518		5.2	117.877	62.64			3.48993	8.2239	48.804		3.35484	91.765	69.247		3.34405	153.058	100.208		3.37662	150.643	118.107
	4.3443	114.388	118.457		4.4167	164.685	86.134			2.11973	62.25	98.25		5.3	126.757	96.021			3.55705	9.8222	42.224		3.41935	84.691	73.198		3.40836	158.693	91.029		3.44156	138.866	87.487
	4.4262	118.676	124.669		4.5	147.914	85.168			2.15972	65.4069	94.414		5.4	160.748	150.155			3.62416	9.6708	43.745		3.48387	80	65		3.47267	196.737	83.101		3.50649	126.036	66.554
	4.5082	122.188	128.065		4.5833	131.657	83.297			2.19972	55.0073	83.4839		5.5	160.686	171.444			3.69128	12.014	38.576		3.54839	81.333	60.111		3.53698	184.399	74.781		3.57143	100.667	57.864
	4.5902	127.013	131.961		4.6667	129.696	85.214			2.23971	53	81		5.6	135.018	160.582			3.75839	9.5241	46.24		3.6129	77.37	50.728		3.60129	209.804	73.488		3.63636	81.5	46.625
	4.6721	128.685	135.22		4.75	130.286	88.434			2.27971	55.3889	91.2335		5.7	115.058	130.567			3.8255	9.6602	50.882		3.67742	68.444	52.111		3.66559	196.407	65.794
	4.7541	123.557	139.268		4.8333	130.71	84.452			2.3197	52.9947	84.0972		5.8	109.694	90.814			3.89262	9.6718	55.812		3.74194	64.086	50.753		3.7299	195.558	60.712
	4.8361	128.611	142.417		4.9167	109.128	73.55			2.3597	46.0755	70.6179		5.9	76.232	70.105			3.95973	10.6311	57.623		3.80645	67.469	47.198		3.79421	191.506	55.861
	4.918	132.601	140.343		5	94.84	65.142			2.39969	43.7547	74.6792		6	48.405	55.522			4.02685	10.6052	58.768		3.87097	68.444	44.889		3.85852	200.092	51.397
	5	128.905	144.088		5.0833	81.164	55.238			2.43969	39.1085	62.7689		6.1	47.833	49.946			4.09396	10.3758	62.597		3.93548	60.42	46.926		3.92283	190.685	52.594
	5.082	126.971	143.809		5.1667	68.795	46.964			2.47968	43.9434	63.7547		6.2	51.013	40.86			4.16107	10.001	62.233		4	65.691	42.037		3.98714	179.342	52.901
	5.1639	121.287	141.241		5.25	63.391	39.882			2.51968	55.1745	84.6604		6.3	58.422	37.906			4.22819	9.2586	71.072		4.06452	65	49		4.05145	170.53	65.124
	5.2459	121.728	134.83		5.3333	59.736	37.182			2.55967	58.9623	90.6226		6.4	58.496	44.055			4.2953	11.0317	68.947						4.11576	178.617	77.091
	5.3279	123.891	136.776		5.4167	59.25	35			2.59967	52	61.9575		6.5	71.567	57.545			4.36242	5.6088	65.316						4.18006	189.305	95.348
	5.4098	120.708	136.242		5.5	60.246	34.246			2.63966	52.6677	59.8365		6.6	86.363	60.587			4.42953	6.7097	71.329						4.24437	206.148	139.28
	5.4918	117.235	125.135		5.5833	63.235	35.862			2.67966	53.7453	54.0189		6.7	110.391	75.478			4.49664	6.9794	74.263						4.30868	204.962	213.14
	5.5738	121.288	123.674		5.6667	67.491	38.33			2.71965	54.759	55.6857		6.8	112.718	74.167			4.56376	9.8761	74.935						4.37299	211.847	251.096
	5.6557	119.305	120.559		5.75	70.843	37.849			2.75965	55	47.9858		6.9	110.868	61.948			4.63087	5.9636	70.934						4.4373	222.616	255
	5.7377	116.386	126.148		5.8333	79.012	41.083			2.79964	55	57		7	87.35	51.629			4.69799	5.1057	68.821						4.50161	236.649	255
	5.8197	119.499	129.47		5.9167	91.362	50.686			2.83964	57.7075	57		7.1	87.07	56.469			4.7651	8.5247	68.806						4.56592	255	255
	5.9016	123.44	135.377		6	96.543	53.202			2.87963	58.6105	59.7483		7.2	97.038	60.177			4.83221	10.4035	63.946						4.63023	254.892	255
	5.9836	124.425	138.195		6.0833	98.639	62.003			2.91963	61.783	58.1085		7.3	103.966	58.506			4.89933	10.8255	70.226						4.69453	255	238.781
	6.0656	126.75	138.079		6.1667	107.646	66.147			2.95962	70.4384	59.8783		7.4	124.243	72.281			4.96644	15.6028	62.139						4.75884	223.788	196.222
	6.1475	124.833	139.305		6.25	110.22	66.607			2.99962	66.4481	68.7406		7.5	129.454	80.698			5.03356	14.9055	54.076						4.82315	177.359	134.443
	6.2295	124.616	134.392		6.3333	100.035	68.843			3.03961	79.8113	52.1887		7.6	134.745	77.774			5.10067	13.1836	47.506						4.88746	133.402	88.835
	6.3115	119.904	137.711		6.4167	107.393	75.762			3.07961	78.6509	53.3491		7.7	150.704	79.282			5.16779	9.9193	45.502						4.95177	119.191	63.174
	6.3934	123.595	135.107		6.5	128.6	85			3.1196	86.4623	55.3019		7.8	132.735	81.856			5.2349	8.4567	41.371						5.01608	94.032	48.741
	6.4754	123.676	127.656		6.5833	136.532	89.799			3.1596	84.4623	57.4009		7.9	131.437	78.615			5.30201	9.5798	41.16						5.08039	91.695	44.107
	6.5574	122.777	119.91		6.6667	149.533	89.385			3.19959	77.8302	68.5472		8	120.798	71.763			5.36913	5.4008	41.998						5.14469	95.252	36.338
	6.6393	121.717	117.432		6.75	148.365	105.719			3.23959	78.4962	81.1991		8.1	99.348	71.673			5.43624	5.6674	37.286						5.209	82.37	39.394
	6.7213	123.454	113.413		6.8333	154.954	104.576			3.27958	70.4559	62.8254		8.2	98.045	65.553			5.50336	4.6667	40.667						5.27331	68.556	36.459
	6.8033	120.949	113.5		6.9167	157.446	103.173			3.31958	63.8066	56.1934		8.3	93.768	67.166											5.33762	77.852	35.209
	6.8852	119.408	112.953		7	155.542	104.515			3.35957	63	57		8.4	97.791	62.469											5.40193	75.341	35.878
	6.9672	121.317	104.801		7.0833	141.324	99.331			3.39956	70.2501	52.3884		8.5	107.529	62.19											5.46624	69.778	35.697
	7.0492	112.17	95.241		7.1667	135.225	95.024			3.43956	86.7545	47.6698		8.6	108.786	63.057											5.53055	73.193	33.397
	7.1311	110.721	92.944		7.25	127.508	90.851			3.47955	62.1509	52.967		8.7	126.007	77.924											5.59486	64.887	34.789
	7.2131	106.801	89.347		7.3333	117.179	82.362			3.51955	62.9057	52.7736		8.8	158.122	92.421											5.65916	62.545	35.093
	7.2951	107.75	88.5		7.4167	98.078	70.97			3.55954	72.8693	59.0139		8.9	176.887	120.583											5.72347	62	37
	7.377	108.111	87.491		7.5	89.018	65.888			3.59954	72.9151	67.9623		9	165.758	163.924
	7.459	104.622	79.15		7.5833	80.5	59.8			3.63953	70.6199	57.6626		9.1	163.196	212.793
	7.541	97.7682	69.956		7.6667	68.436	50.55			3.67953	75.3208	47.7736		9.2	164.793	207.956
	7.623	97.5176	72.288		7.75	63.06	49.632			3.71952	67.9764	45.3255		9.3	157.178	170.862
	7.7049	95.4915	68.836		7.8333	62.465	49.253			3.75952	60.0094	63.8208		9.4	122.829	125.724
	7.7869	92.1061	67.151		7.9167	62.013	53.302			3.79951	56.9575	66.017		9.5	103.116	80.061
	7.8689	95.3406	67.349		8	79.851	73.168			3.83951	55.7284	55.4098		9.6	89.163	54.162
	7.9508	100.477	66.502		8.0833	116.556	104.212			3.8795	50	63		9.7	83	47
	8.0328	100.993	66.125		8.1667	149.202	135.394			3.9195	50	63		3.95161	59.333	81.334
	8.1148	100.284	64.563		8.25	179.559	168.12			3.95949	54.0477	54.7666		3.99194	54.406	85.468
	8.1967	96.2057	58.681		8.3333	216.207	198.598			3.99949	57	47.7547		4.03226	53.278	89.57
	8.2787	92.8638	56.667		8.4167	255	242.588			4.03948	57	43		4.07258	60	96
	8.3607	88.0614	57.495		8.5	255	254.998			4.07948	58.0789	46.0773		4.1129	60	96
	8.4426	92.7673	54.149		8.5833	255	254.697			4.11947	65.5388	49.6581		4.15323	72.951	118.458
	8.5246	79.6344	50.612		8.6667	255	255			4.15947	66.4795	41.0445		4.19355	82	129.334
	8.6066	72.3611	45.962		8.75	255	255			4.19946	64.1604	49.5566		4.23387	100.203	148.188
	8.6885	71.6011	43.419		8.8333	253.594	250.964			4.23946	66.5	54		4.27419	100.948	192.876
	8.7705	67.0177	44.745		8.9167	254.529	245.714			4.27945	68.9198	58.4434		4.31452	109.262	218.368
	8.8525	65.8846	42.016		9	255	252.728			4.31945	67.5472	67.8925		4.35484	109	244
	8.9344	67.3632	40.678		9.0833	255	255			4.35944	62.3113	60.7783		4.39516	105.901	242.906
	9.0164	70.1377	46.243		9.1667	255	255			4.39944	65.8208	70.6981		4.43548	90.264	236.292
	9.0984	73.0897	51.433		9.25	255	255			4.43943	65.7972	77.6085		4.47581	83	232
	9.1803	83.5078	58.248		9.3333	255	255			4.47943	61.3428	89.8875		4.51613	73.417	196.388
	9.2623	90.5385	60.928		9.4167	255	255			4.51942	68.2587	85.358		4.55645	66.547	165.48
	9.3443	92.9756	60.351		9.5	255	254.725			4.55942	55	75		4.59677	59.844	144.624
	9.4262	96.2354	62.269		9.5833	249.053	233.367			4.59941	55	75		4.6371	57.667	126
	9.5082	98.7365	61.899		9.6667	215.987	200.044			4.63941	63.707	73.4635		4.67742	46.701	107.652
	9.5902	106.006	65.884		9.75	164.3	157.4			4.6794	69.4984	78.5104		4.71774	37.172	91.156
	9.6721	97.3106	63.532		9.8333	115.824	111.159			4.7194	72.0094	79.1509		4.75806	27.49	86.688
	9.7541	95.7883	59.175		9.9167	73.314	69.1			4.75939	77.0472	76.3491		4.79839	20.333	84
	9.8361	77.0703	47.421		10	54.728	41.604			4.79939	62.3585	71.4528		4.83871	10.125	77.75
	9.918	72.0925	42.368		10.0833	56.114	39.751			4.83938	59.7148	57.2764		4.87903	10.667	74
	10	66.6022	42.778		10.1667	60.412	38.651			4.87938	69.6604	60.7453		4.91935	10	74
	10.082	68.033	38.955		10.25	64.058	37.25			4.91937	62.0755	58.783		4.95968	11.828	75.218
	10.1639	67.0143	36.276		10.3333	66.514	36.476			4.95937	42	50		5	18.799	66.028
	10.2459	68.8832	33.782		10.4167	71.614	35.984			4.99936	48.292	44.7558		5.04032	22	59.334
	10.3279	66.8079	33.258		10.5	73.583	39.307			5.03935	53.7895	42.6434		5.08065	28	62
	10.4098	64.4889	35.772		10.5833	78.342	53.826			5.07935	47.4764	43.2076		5.12097	20.938	66.708
	10.4918	64.1517	38.817		10.6667	84.207	56.749			5.11934	45	45		5.16129	24.111	76.444
	10.5738	66.0538	42.676		10.75	84.253	57.578			5.15934	45	45.5377		5.20161	29	92
	10.6557	68.2429	43.22		10.8333	81	67			5.19933	49.7443	39.4794		5.24194	29	92
	10.7377	73.8197	45.166							5.23933	57.7028	30.8019		5.28226	39.299	92.09
	10.8197	78.249	48.111							5.27932	58	31		5.32258	46	94
	10.9016	76.5955	48.513							5.31932	51.2486	36.3528		5.3629	62.608	108.704
	10.9836	73.776	45.45							5.35931	53.0821	39.4502		5.40323	58.365	111.188
	11.0656	81.1252	42.356							5.39931	58.3019	42.3491		5.44355	48.984	99.062
	11.1475	76.4986	42.917							5.4393	60.6226	41.1887		5.48387	50	96.666
	11.2295	61.3726	37.684							5.4793	59.4057	57.7406		5.52419	56.205	94.302
	11.3115	54.023	36.379							5.51929	58.8399	61.0306		5.56452	51.5	82.438
	11.3934	50.0209	33.329							5.55929	55.4618	49.9512		5.60484	48	82
	11.4754	47.9568	31.36							5.59928	53.7027	51.5895		5.64516	45.618	81.764
	11.5574	55.1228	34.063							5.63928	52.4481	58.8679		5.68548	42.828	90.062
	11.6393	62.128	38.326							5.67927	48	55		5.72581	49.601	95.708
	11.7213	68.211	36.687							5.71927	53.5472	52.9198		5.76613	59	98
	11.8033	67.3067	37.441							5.75926	48.8882	52.0349		5.80645	55.5	100.5
	11.8852	70.212	36.995							5.79926	59	44		5.84677	54.365	107.92
	11.9672	69.5858	35.565							5.83925	56.8774	48.5283		5.8871	63.639	104.348
	12.0492	70.3146	36.949							5.87925	45.6167	70.6431		5.92742	79	108
	12.1311	67.7728	35.973							5.91924	56.9737	47.7138		5.96774	76.938	111.666
	12.2131	65.4638	36.419							5.95924	49.9009	34.7264		6.00806	70.672	122.968
	12.2951	63.1837	35.208							5.99923	43.5189	34.7075		6.04839	71	122
	12.377	61.4925	33.52							6.03923	57.9953	47.1085		6.08871	72.854	120.146
	12.459	60.0471	31.919							6.07922	63.8679	52.5094		6.12903	79.542	115.084
	12.541	60.4559	33.995							6.11922	60.3868	57.1509		6.16935	92.766	113.718
	12.623	71.5454	36.931							6.15921	57.3146	66.7137		6.20968	83	116.666
	12.7049	82.4272	36.999							6.19921	57	70		6.25	82.427	117.114
	12.7869	85.9629	36.961							6.2392	54.0869	60.356		6.29032	81.625	113
	12.8689	86.2883	37.959							6.2792	49.4668	57.6917		6.33065	63.976	104.632
	12.9508	85.5876	37.986							6.31919	48.4646	68.9191		6.37097	62	107.334
	13.0328	86.8548	38.247							6.35919	46	70		6.41129	55.375	104.938
	13.1148	87.958	38.285							6.39918	55.6226	62.0755		6.45161	60	98
	13.1967	82.9246	36.151							6.43918	56.6836	54.3648		6.49194	60.667	99.334
	13.2787	85.4029	37.488							6.47917	52.0283	62.9151		6.53226	59.375	109.876
	13.3607	82.051	35.685							6.51917	54.7324	58.023		6.57258	56.799	104.666
	13.4426	77.3175	33.298							6.55916	54.5094	59.8113		6.6129	53	110
	13.5246	75.6403	33.88							6.59916	52.7075	77.8019		6.65323	53	110
	13.6066	77.2809	36.627							6.63915	53.2453	77.3491		6.69355	58.837	104.84
	13.6885	81.4334	39.299							6.67915	56.8433	59.9697		6.73387	63	105.334
	13.7705	84	39.375							6.71914	62.0943	61.8491		6.77419	53.5	101.5
	13.8525	82.3764	37.811							6.75913	62.939	68.0086		6.81452	56.479	110.438
	13.9344	79.7274	37.824							6.79913	63.6321	54.8302		6.85484	59.872	108.208
	14.0164	78.9255	39.426							6.83912	67.603	58.4933		6.89516	72	104
	14.0984	82.1428	43.623							6.87912	69.9623	58.6604		6.93548	78.069	111.708
	14.1803	90.1125	48.419							6.91911	72.0472	56.4764		6.97581	81	120.792
	14.2623	95.255	48.783							6.95911	76.9434	54.0283		7.01613	85.75	131.5
	14.3443	93.861	48.131							6.9991	69.7792	67.4293		7.05645	109	139.334
	14.4262	89.809	46.543							7.0391	73.0189	62.3585		7.09677	117.25	140.666
	14.5082	92.7247	44.075							7.07909	73.3096	68.0627		7.1371	101.609	146.624
	14.5902	88	46							7.11909	68.5283	66.2924		7.17742	102.667	181.334
										7.15908	73	73		7.21774	112.365	219.93
										7.19908	75.1698	76.9057		7.25806	113.625	253.75
										7.23907	80.1085	91.1368		7.29839	97.24	250.77
										7.27907	74.2547	88.7736		7.33871	98.333	262
										7.31906	70.0943	78.4623		7.37903	109.297	274.718
										7.35906	77.9566	63.2748		7.41935	107.153	239.334
										7.39905	82.5394	60.9499		7.45968	93.63	198.678
										7.43905	79.1577	67.99		7.5	90	188
										7.47904	79	68		7.54032	75.08	160.774
										7.51904	77.5924	72.5105		7.58065	59.667	124
										7.55903	70.7547	75.066		7.62097	39	116
										7.59903	68.4245	73.1887		7.66129	49.208	105.792
										7.63902	75.7689	76.4528		7.70161	57.427	90.726
										7.67902	79.9028	80.3556		7.74194	41	78
										7.71901	87.6934	86.7877
										7.75901	83.2771	77.4099
										7.799	75.0708	88.2358
										7.839	56.3019	83.3396
										7.87899	55	77.6509
										7.91899	65.5811	66.0077
										7.95898	64.0643	67.0205
										7.99898	60	60
										8.03897	59.8349	59.9057
										8.07897	55.7543	57.4994
										8.11896	54.0006	66.9266
										8.15896	48	72
										8.19895	50.3019	69.9858
										8.23895	58.5943	66.0377
										8.27894	59.5142	68.8821
										8.31894	54.796	77.0317
										8.35893	62	70.4811
										8.39892	62	66
										8.43892	66.1993	60.9886
										8.47892	67	59

## Sheet: Figure 7
Fig.7D	DOSE	HK1-R-Vector			HK1-R-HNRNPD			HK1-R-GRAMD4			HK1-R-HNRNPD+GRAMD4				DOSE	C666-1-R-Vector			C666-1-R-HNRNPD			C666-1-R-GRAMD4			C666-1-R-HNRNPD+GRAMD4
	0	1	1	1	1	1	1	1	1	1	1	1	1		0	1	1	1	1	1	1	1	1	1	1	1	1
	2	0.573	0.566	0.512	0.678	0.645	0.681	0.289	0.308	0.251	0.486	0.46	0.542		2	0.398	0.416	0.443	0.685	0.65	0.616	0.224	0.214	0.256	0.446	0.425	0.396
	4	0.298	0.316	0.243	0.397	0.483	0.471	0.0626	0.0858	0.0705	0.246	0.225	0.296		4	0.238	0.246	0.191	0.339	0.366	0.377	0.0598	0.066	0.0637	0.21	0.111	0.198
	6	0.223	0.146	0.131	0.3147	0.226	0.313	0.02	0.0275	0.0311	0.11	0.111	0.198		6	0.117	0.152	0.106	0.239	0.1617	0.264	0.0173	0.0167	0.025	0.087	0.073	0.096
	8	0.133	0.092	0.096	0.207	0.144	0.229	0.0122	0.0075	0.0083	0.057	0.073	0.106		8	0.0557	0.0478	0.0757	0.149	0.087	0.117	0.006	0.00461	0.0037	0.0361	0.0447	0.035
Fig.7F	Days	Vector					HNRNPD					GRAMD4					HNRNPD+GRAMD4
	14	36.7026	35.7826	49.9026	36.7826	42.2626	41.7746	41.009	36.969	46.329	44.049	35.16	44.86	35.06	45.26	36.2	33.19	48.14	37.67	44.47	37.67
	18	38.5626	36.8126	57.0626	36.8126	67.8126	97.2316	95.509	108.919	129.979	79.849	26.95	36.45	26.85	27.05	28.55	51.75	74.8	37.5	42.5	37.5
	22	49.5026	48.1826	77.1026	48.1826	91.8626	226.694	231.909	249.159	307.659	205.409	18.94	18.44	18.84	19.04	21.22	87.31	124.26	50.39	44.19	48.39
	26	61.5226	60.8926	100.023	60.8926	119.413	440	431.509	404.519	519.179	416.249	11.13	10.53	10.93	11.23	14.21	103.87	148.52	56.34	46.54	56.34
	30	74.6226	74.9426	125.823	74.9426	150.463	526.5	526.5	500.369	600	486	13.52	12.92	13.42	13.72	17.52	137.43	195.58	75.35	62.55	75.35
Fig.7G	weight	Vector	HNRNPD	GRAMD4	HNRNPD+GRAMD4
		175.5	414	45	177
		144	470	48	150
		135	580	60	90
		166.5	510	54	66
		97.5	390	60	81
Fig.7H		HNRNPD IHC-Score	control	HNRNPD	GRAMD4	HNRNPD+GRAMD4			GRAMD4 IHC-Score	control	HNRNPD	GRAMD4	HNRNPD+GRAMD4
		1	6	12	4	12			1	6	3	9	6
		2	8	9	2	9			2	6	1	12	8
		3	4	12	8	8			3	4	0	8	6
		4	3	8	3	12			4	8	4	9	8
		5	8	9	6	12			5	4	2	12	4
		Bcl-2 IHC-Score	control	HNRNPD	GRAMD4	HNRNPD+GRAMD4			cc3 positive area%	control	HNRNPD	GRAMD4	HNRNPD+GRAMD4
		1	8	12	3	6			1	2.8	0.5	5.3	2.3
		2	6	9	2	4			2	1.7	0.7	7.2	1.7
		3	6	8	4	8			3	2.5	0.8	4.8	1.2
		4	8	12	2	4			4	2.3	0.9	6	2
		5	6	12	1	6			5	2.5	1.1	5.9	1.5
		TUNEL positive area%	control	HNRNPD	GRAMD4	HNRNPD+GRAMD4
		1	11.3	1.3	25.7	18.2
		2	12.7	1.8	30	16.2
		3	16.3	4.5	22.9	15.3
		4	13.6	2.7	15.6	19.7
		5	15.5	3.9	29.1	14.1

## Sheet: Figure S1
Fig S1A	DOSE	HK1			HK1-R				Fig S1B	DOSE	C666-1			C666-1-R
	0	1	1	1	1	1	1			0	1	1	1	1	1	1
	2	0.54	0.46	0.47	0.74	0.65	0.71			2	0.38	0.31	0.43	0.53	0.57	0.49
	4	0.21	0.25	0.2	0.51	0.41	0.47			4	0.19	0.12	0.14	0.26	0.32	0.28
	6	0.081	0.095	0.124	0.22	0.35	0.27			6	0.067	0.076	0.043	0.19	0.18	0.14
	8	0.031	0.044	0.073	0.23	0.14	0.15			8	0.016	0.03	0.028	0.081	0.09	0.143
Fig S1E-left	Cells with cluster(%)	DOSE	0	2	4	6	8		Fig S1E-right	Cluster Index	DOSE	0	2	4	6	8
		1	2.3	12.5	18.6	24.3	23.4				1	2.2	7.5	15	16	25.3
		2	5.6	4.8	19.2	28.6	20.5				2	3.2	5.1	7	25	30.7
		3	2.1	10.7	12.8	19.2	29.3				3	3.9	10.9	5.1	20.8	15.9
		4	3.8	9.2	12.1	23.1	25.6				4	4.4	6.2	11	14.4	20.7
		5	2.4	7.6	17.3	32.7	34.2				5	6.1	9.4	6	16	6
		6	3.2	14.3	21.8	16.9	18.9				6	2.9	8.6	10.2	18.1	10.4
		7	1.5	2.9	15.9	20	17.1				7	3.9	5.4	3.4	5.8	28
		8	3.9	10.1	15.4	22.4	22				8	1.2	7.6	9.1	10.3	18.6
		9	2.4	5.7	11	31.8	30.7				9	3.6	2.5	2.6	22.5	22.8
		10	4.3	13	12.7	21.5	16.8				10	2.3	6.7	12.4	19.1	24.2
		11	1.5	1.4	16.5	25.4	23.2				11	5.3	5.5	8.4	24.6	19.3
		12	3.7	4.5	7.4	32.8	25.4				12	2.1	8.9	6	28.7	16.7
		13	2.8	8.9	14.2	27.3	21.8				13	1.2	10.8	7.2	15.1	15.6
		14	0.2	15.4	16.9	38.1	38.6				14	3.8	12.7	4.8	17.6	30.7
		15	4.7	16.2	12.1	11.5	20.1				15	4.7	9.8	10.8	20.5	26
Fig S1F-left	Cells with cluster(%)	TIME	0	3	6	9	12	24	72		Fig S1F-right	Cluster Index	TIME	0	3	6	9	12	24	72
		1	1.2	12.3	12.5	29.2	25.7	11	1.4				1	1.7	4.4	6.9	20.2	12.7	3.7	1
		2	2.3	5.6	15.4	17.4	20.3	10.7	1.4				2	3.4	7.3	11	19.6	14.9	6.6	2.6
		3	2.1	18.7	21	35.1	29.2	9.6	0.5				3	2.8	2.5	11.9	16	11.5	3.4	1
		4	1.8	9.2	18.7	22.8	32.4	4.4	1.5				4	1.2	3.2	8.4	16	5.5	2	2.5
		5	1.5	14	13.2	33	31.8	11.4	1.8				5	6.6	5.6	14.7	17.6	20	3.3	0.9
		6	2.3	4.5	19.1	21.5	19.5	17.2	2				6	2.8	7	3.4	5.1	13.5	2.7	1.8
		7	5	12.8	17.6	32.7	27	14.8	2.1				7	5.8	8.6	4.2	28.7	16	5.9	0.7
		8	2.7	5	24.3	25	30	6.2	3.5				8	2	8.2	5.8	14.7	8	5.1	2.5
		9	6.7	7.1	12	37.3	18.6	12.9	3.2				9	2.7	7.5	13	18	10.1	5.4	2.9
		10	2	19.5	11.7	39.4	23.9	4.5	3.2				10	3.2	10.3	2.7	25.8	7.1	5.4	1.6
		11	1.4	8	10.8	20.6	14.1	12.5	1.8				11	2.7	5.2	5.3	22.8	19.1	1.3	2.2
		12	3	15.3	17.3	13.9	17.5	13.9	1.2				12	1.8	2.8	10.2	10.5	16.1	5.8	2
		13	1.9	6	20.5	33	20	9	3.7				13	3.4	7.1	8.2	16	12	6	0.8
		14	4.4	4.1	15.9	20	36.2	17.9	2.5				14	2	6.7	3.6	10	15.1	2	2.8
		15	2.7	3.8	18	26.5	28.7	16.2	2.8				15	1.8	3.8	7.3	8.5	16.8	5.7	2.4
Fig S1I-left	Cells with cluster(%)	DOSE	0	2	4	6	8		Fig S1I-right	Cluster Index	DOSE	0	2	4	6	8
		1	2.3	12.5	12.7	29.5	19.4				1	5	5	8.7	15.5	15.8
		2	0.5	20.1	25.4	25.2	22.8				2	2	2.1	15	10.9	19
		3	5.4	15.7	18.3	22.7	27.3				3	6.5	3.6	8	11.5	8.5
		4	2.8	12	19.1	31	35				4	3	7	10.4	20	21.2
		5	1.5	18.3	22	30.5	25				5	1	6.4	15.7	19.7	9.7
		6	4	14	10	10	41.5				6	3.3	4.9	12.3	18.8	17.4
		7	9.1	11.4	25.6	17.8	34.1				7	2.9	0.5	9.8	16.9	5.2
		8	3.7	10.2	11.3	34.3	19.2				8	3.6	15	11.5	5.8	18.9
		9	0	13.8	24.8	43.6	27				9	1.8	5	2.5	12.8	14.4
		10	1	16.9	27.2	36.1	18.3				10	2.5	7.6	18.6	13.9	11.7
		11	8.2	7.3	18.7	25.4	30				11	2	4.4	13.7	18	16.5
		12	6.9	15	22.4	20	32.7				12	2.4	2.8	16	20.8	13.2
		13	2	8.5	23.5	21	20.5				13	2.9	3.5	7.6	14.5	20.1
		14	4.3	23.1	13.8	15.7	23.6				14	3	7	10	20.7	15.1
		15	3.2	15.9	11.2	38.2	26.9				15	1.6	7.3	5.7	13	20.1
Fig S1J-left	Cells with cluster(%)	TIME	0	3	6	9	12	24	72		Fig SIJ-right	Cluster Index	TIME	0	3	6	9	12	24	72
		1	3.2	9.2	19.85	34.6	28.5	8.9	2.3				1	3	6	10.4	15.9	20.8	5.1	0.9
		2	0	12.8	22.65	18.8	32.7	11.5	3.4				2	1.1	0.7	7	11	13	5.7	2.7
		3	4.1	16.35	20.6	22.65	16.25	13.5	3.3				3	2.2	2.2	8	20.2	8.8	5.7	2.5
		4	2.5	10.65	35	35.5	30	8.4	2.4				4	1.7	4.6	18	14.5	19	2.1	1.3
		5	5	6.25	25.4	45	19	14.3	1.6				5	1.3	7.3	12.5	5.6	9.1	6	1.2
		6	1.7	11	24.15	20.25	35.15	13.3	0.7				6	3.4	10	5.6	18	10.1	4.7	2.8
		7	4.7	10.05	27.05	41.2	33.9	5.5	0.7				7	4.4	4	9.9	11.2	14.3	6.9	1.2
		8	2	13.9	11.35	26.9	42.5	11.5	2.3				8	2.5	5.5	11.3	13.5	15.1	3.3	2.1
		9	3.7	17.6	21.95	20	37.1	17.3	3.1				9	1.5	1.5	2.4	20.2	11.5	5.6	0.8
		10	0.5	15.45	28.8	23.95	20	15	3.8				10	3	6.8	15.1	9	13.7	3.7	1.9
		11	4.8	2.5	27.5	18.15	21.85	8.6	1.5				11	1.3	2.6	14.6	12.5	18	5.7	2.6
		12	2.3	11	15.75	10.5	16.3	12.5	3.1				12	2.9	4.5	7.8	16.2	9.7	4.9	2.5
		13	2.8	16.8	34.2	39.75	18.25	7.6	2.5				13	1	7.5	8.4	20	13	2.4	1.4
		14	3.9	9.2	19.5	44.05	40.95	5.7	0.7				14	5	5.7	13.1	10.8	8	1.7	1.3
		15	4.5	7.65	26.05	17.95	14.55	11.7	0.6				15	2.6	8.5	10.9	15	16	3.1	2.4
Fig S1K	DOSE	Ctrl			ISRIB				Fig S1L	DOSE	shNC			shG3BP1
	0	1	1	1	1	1	1			0	1	1	1	1	1	1
	2	0.48	0.46	0.49	0.3	0.31	0.28			2	0.55	0.53	0.56	0.39	0.39	0.39
	4	0.26	0.23	0.28	0.09	0.1	0.07			4	0.3	0.28	0.32	0.15	0.16	0.14
	6	0.11	0.14	0.14	0.03	0.06	0.034			6	0.17	0.15	0.2	0.05	0.08	0.07
	8	0.08	0.05	0.09	0.011	0.03	0.02			8	0.09	0.07	0.12	0.02	0.03	0.02

## Sheet: Figure S2
Fig S2D		HK1-R-0Gy-72h	HK1-R-6Gy-9h	HK1-R-6Gy-72h
	1	5.74	6.91	14.05
	2	5.44	6.6	15.23
	3	5.58	6.48	13.42
Fig S2F	Days		Ctrl+12Gy					ISRIB+12Gy
	14		20.5	20.7	20	20.3	21	20.4	20.7	20.9	21	21.1
	18		21.6	21.8	21.9	21.3	24.3	20.5	20.7	21.2	22.5	23.4
	22		21.7	21.9	22	23.1	24.3	20.5	20.8	22.1	22.6	23.5
	26		22.9	21.5	22.1	23.3	24.4	20.6	21.5	22.2	22.8	23.7
	30		21.9	22.1	23.5	24.3	24.5	22.2	23.3	23.6	23.8	24.6
	34		22.7	22.9	23.9	24.4	25.3	21.7	23.9	24	24.4	24.8
	38		21.4	21.5	22.7	23.4	25	20.6	22.9	23.5	23.6	24.5
	42		21.7	21.9	21	22.2	24.9	20.8	21.7	22.3	23.2	24
Fig S2G		Ctrl+12Gy					ISRIB+12Gy
	WBC (×10³/μL)	3.25	2.33	2.38	3.66	4.25	3.45	2.59	2.68	2.47	3.35
	RBC (×10⁶/μL)	9.89	8.9	8.81	8.91	9.16	9.41	8.37	8.56	7.29	8.87
	HGB (g/L)	180	168	170	171	177	173	176	161	178	168
	PLT (×10³/μL)	1222	1249	1255	1376	1230	1070	1241	1188	1233	1225
Fig S2H		Ctrl+12Gy					ISRIB+12Gy
	ALT (U/L)	68.1	74	66.8	65.7	67.8	71.1	64.4	63.5	64.7	61.9
	AST (U/L)	176	170	172	170	167	179	162	174	169	165
	BUN (mmol/L)	4.6	8.3	6.2	5.8	7.5	6.3	6.9	7.7	8.7	4.3
	CRE (umol/L)	23.3	22.9	20	28.5	22.9	22.5	23.5	24.7	25.9	24

## Sheet: Figure S3
Fig S3A	CD45	Day7	Day14	Day21
	1	2.01	18.3	33.83
	2	2.53	16.74	30.15
	3	1.89	18.39	29.68
	4	3.27	15.21	31.42
	5	1.14	19.56	28.79
	6	2.96	17.82	32.57
	7	3.71	15.97	30.93
	8	1.45	18.94	29.11
	9	2.18	16.31	31.86
	10	3.93	19.12	28.44
Fig S3C	Days	hu-PBMC-NCG+Ctrl+12Gy					hu-PBMC-NCG+ISRIB+12Gy						Fig S3D	weight	hu-PBMC-NCG+Ctrl	hu-PBMC-NCG+ISRIB
	14	8.71	6.21	9.65	8.82	7.83	9.24	4.7	2.58	5.29	9.93				923.185	244.905
	18	46.53	43.63	49.18	34.24	37.79	38.43	38.92	36.91	43.66	42.27				815.841	230.145
	22	229.998	274.49	293.28	139.483	126.923	58.416	76.5721	80.8	60.894	45.933				892.324	257.652
	26	319.098	331.65	398.78	188.78	175.346	98.124	91.23	112.344	85.526	56.633				543.456	222.095
	30	533.86	588.81	644.28	328.093	363.769	127.832	125.474	123.88	90.158	60.33				617.255	164.397
	34	704.262	745.97	719.45	367.398	452.192	167.54	145.92	175.432	134.79	78.033
	38	926.46	803.13	895.28	496.043	600.615	177.25	164.38	196.97	149.422	86.73
	42	1228	1068	1182	662	772	217	195	236	183	97
Fig S3F	CD8	Ctrl	ISRIB		Fig S3G	Granzyme B	Ctrl	ISRIB
	1	79.33	81.75			1	33.02	36.97
	2	76.31	75.97			2	37.02	37.66
	3	77.58	81.15			3	37.51	34.89
	4	79.04	78.43			4	35.9	32.41
	5	80.62	79.76			5	33.87	36.87

[truncated: 6 more sheets: Figure S4, Figure S5, Figure S6, Figure S8, Figure S9, Figure S10]
